# Supplementary material for: Identification of an innexin required for termination of the asexual state in planarian reproductive switching
Source: PLoS Genet. 2025 Nov 18;21(11):e1011944. doi: 10.1371/journal.pgen.1011944 (PMC12654950; doi:10.1371/journal.pgen.1011944)
Supplement: S1 Table — (XLSX) [file pgen.1011944.s012.xlsx]

## Sheet: S1 Table
	S1 Table. Sample information for the RNA-seq library focusing on the point of no-return
	Experiment	Individual number	Fragment for regeneration*	Reproductive mode after regeneration**	Fragment for RNA extraction***	Total RNA concentration (ng / µL) in 50 µL water	Note
	Experiment-I	Control_I_1	–	–	Head	205.2	The RNAs from head and tail fragments of Control_I_1–5 were mixed as Control worms_I_RNA.
		Control_I_2	–	–	Head	307.8
		Control_I_3	–	–	Head	249
		Control_I_4	–	–	Head	297
		Control_I_5	–	–	Head	187.8
		Control_I_1	–	–	Tail	268.8
		Control_I_2	–	–	Tail	283.2
		Control_I_3	–	–	Tail	238.2
		Control_I_4	–	–	Tail	289.8
		Control_I_5	–	–	Tail	274.2
		Day 3-worm_I_1	Tail	Asexual	Head	115.2	The RNAs from head fragments of Day 3-worm_I_1–5 and tail fragments of Day 3-worm_I_6–10 were mixed as Day 3-worms_I_RNA.
		Day 3-worm_I_2	Tail	Asexual	Head	106.7
		Day 3-worm_I_3	Tail	Asexual	Head	63.6
		Day 3-worm_I_4	Tail	Asexual	Head	75.6
		Day 3-worm_I_5	Tail	Asexual	Head	128.4
		Day 3-worm_I_6	Head	Asexual	Tail	121.2
		Day 3-worm_I_7	Head	Asexual	Tail	174
		Day 3-worm_I_8	Head	Asexual	Tail	95.4
		Day 3-worm_I_9	Head	Asexual	Tail	166.8
		Day 3-worm_I_10	Head	Asexual	Tail	127.2
		Week 1-worm_I_1	Tail	Asexual	Head	241.2	The RNAs from head fragments of Week 1-worm_I_1–4 and tail fragments of Week 1-worm_I_7–10 were mixed as Week 1-worms_I_RNA.
		Week 1-worm_I_2	Tail	Asexual	Head	121.8
		Week 1-worm_I_3	Tail	Asexual	Head	114
		Week 1-worm_I_4	Tail	Asexual	Head	93
		Week 1-worm_I_5	Tail	Asexual	Head	91.8
		Week 1-worm_I_6	Head	N.D. (Dead)	Tail	228.6
		Week 1-worm_I_7	Head	Asexual	Tail	164.4
		Week 1-worm_I_8	Head	Asexual	Tail	216
		Week 1-worm_I_9	Head	Asexual	Tail	187.2
		Week 1-worm_I_10	Head	Asexual	Tail	181.8
		Week 2-worm_I_1	Tail	Sexual	Head	151.3	The RNAs from head fragments of Week 2-worm_I_2, 5 and tail fragments of Week 2-worm_I_10, 11 were mixed as Week 2 before-worms_I_RNA.
		Week 2-worm_I_2	Tail	Asexual	Head	122.4	The RNAs from head fragments of Week 2-worm_I_1, 3 and tail fragments of Week 2-worm_I_6, 7 were mixed as Week 2 after-worms_I_RNA.
		Week 2-worm_I_3	Tail	Sexual	Head	172.5
		Week 2-worm_I_4	Tail	Sexual	Head	148.1
		Week 2-worm_I_5	Tail	Asexual	Head	140.9
		Week 2-worm_I_6	Head	Sexual	Tail	170.1
		Week 2-worm_I_7	Head	Sexual	Tail	277.9
		Week 2-worm_I_8	Head	Asexual	Tail	272.6
		Week 2-worm_I_9	Head	Asexual	Tail	249.9
		Week 2-worm_I_10	Head	Asexual	Tail	277.2
		Week 2-worm_I_11	Head	Asexual	Tail	216.3
		Week 3-worm_I_1	Tail	Sexual	Head	364.8	The RNAs from head fragments of Week 3-worm_I_1–5 and tail fragments of Week 3-worm_I_6–10 were mixed as Week 3-worms_I_RNA.
		Week 3-worm_I_2	Tail	Sexual	Head	320.4
		Week 3-worm_I_3	Tail	Sexual	Head	366
		Week 3-worm_I_4	Tail	Sexual	Head	342.6
		Week 3-worm_I_5	Tail	Sexual	Head	300.6
		Week 3-worm_I_6	Head	Sexual	Tail	466.2
		Week 3-worm_I_7	Head	Sexual	Tail	465
		Week 3-worm_I_8	Head	Sexual	Tail	654
		Week 3-worm_I_9	Head	Sexual	Tail	339
		Week 3-worm_I_10	Head	Sexual	Tail	534
		Week 3-worm_I_11	Head	Sexual	Tail	609
	Experiment-II	Control_II_1	–	–	Head	90.8	The RNAs from head and tail fragments of Control_II_1–5 were mixed as Control worms_II_RNA.
		Control_II_2	–	–	Head	67.2
		Control_II_3	–	–	Head	201.4
		Control_II_4	–	–	Head	155.2
		Control_II_5	–	–	Head	160
		Control_II_1	–	–	Tail	149.1
		Control_II_2	–	–	Tail	183
		Control_II_3	–	–	Tail	310.4
		Control_II_4	–	–	Tail	324.5
		Control_II_5	–	–	Tail	216.6
		Day 3-worm_II_1	Tail	Asexual	Head	73.6	The RNAs from head fragments of Day 3-worm_II_1–5 and tail fragments of Day 3-worm_II_6–10 were mixed as Day 3-worms_II_RNA.
		Day 3-worm_II_2	Tail	Asexual	Head	122.5
		Day 3-worm_II_3	Tail	Asexual	Head	162.5
		Day 3-worm_II_4	Tail	Asexual	Head	76.1
		Day 3-worm_II_5	Tail	Asexual	Head	51.4
		Day 3-worm_II_6	Head	Asexual	Tail	199.4
		Day 3-worm_II_7	Head	Asexual	Tail	137.5
		Day 3-worm_II_8	Head	Asexual	Tail	145.1
		Day 3-worm_II_9	Head	Asexual	Tail	147.1
		Day 3-worm_II_10	Head	Asexual	Tail	149.3
		Week 1-worm_II_1	Tail	Asexual	Head	179.1	The RNAs from head fragments of Week 1-worm_II_1–4 and tail fragments of Week 1-worm_II_6–9 were mixed as Week 1-worms_II_RNA.
		Week 1-worm_II_2	Tail	Asexual	Head	119.9
		Week 1-worm_II_3	Tail	Asexual	Head	94.2
		Week 1-worm_II_4	Tail	Asexual	Head	137.8
		Week 1-worm_II_5	Tail	Asexual	Head	158
		Week 1-worm_II_6	Head	Asexual	Tail	287
		Week 1-worm_II_7	Head	Asexual	Tail	242.1
		Week 1-worm_II_8	Head	Asexual	Tail	232.2
		Week 1-worm_II_9	Head	Asexual	Tail	233.7
		Week 1-worm_II_10	Head	N.D. (Dead)	Tail	285.5
		Week 2-worm_II_1	Tail	Sexual	Head	250.9	The RNAs from head fragments of Week 2-worm_II_2 and tail fragments of Week 2-worm_II_9 were mixed as Week 2 before-worms_II_RNA.
		Week 2-worm_II_2	Tail	Asexual	Head	212.1	The RNAs from head fragments of Week 2-worm_II_1, 3, 5 and tail fragments of Week 2-worm_II_6–8 were mixed as Week 2 after-worms_II_RNA.
		Week 2-worm_II_3	Tail	Sexual	Head	244.1
		Week 2-worm_II_4	Tail	Asexual	Head	320.4
		Week 2-worm_II_5	Tail	Sexual	Head	307.8
		Week 2-worm_II_6	Head	Sexual	Tail	374.2
		Week 2-worm_II_7	Head	Sexual	Tail	466.8
		Week 2-worm_II_8	Head	Sexual	Tail	327.8
		Week 2-worm_II_9	Head	Asexual	Tail	466.3
		Week 2-worm_II_10	Head	Asexual	Tail	343
		Week 2-worm_II_11	Head	Asexual	Tail	234
		Week 3-worm_II_1	Tail	Sexual	Head	555.2	The RNAs from head fragments of Week 3-worm_II_1–5 and tail fragments of Week 3-worm_II_6–10 were mixed as Week 3-worms_II_RNA.
		Week 3-worm_II_2	Tail	Sexual	Head	530.1
		Week 3-worm_II_3	Tail	Sexual	Head	455.6
		Week 3-worm_II_4	Tail	Sexual	Head	751.5
		Week 3-worm_II_5	Tail	Sexual	Head	567.8
		Week 3-worm_II_6	Head	Sexual	Tail	575.2
		Week 3-worm_II_7	Head	Sexual	Tail	564.9
		Week 3-worm_II_8	Head	Sexual	Tail	751.3
		Week 3-worm_II_9	Head	Sexual	Tail	613.5
		Week 3-worm_II_10	Head	Sexual	Tail	661.9
		Week 3-worm_II_11	Head	Sexual	Tail	576
	Experiment-III	Control_III_1	–	–	Head	105.4	The RNAs from head and tail fragments of Control_III_1–5 were mixed as Control worms_III_RNA.
		Control_III_2	–	–	Head	135.8
		Control_III_3	–	–	Head	126.5
		Control_III_4	–	–	Head	66
		Control_III_5	–	–	Head	175.1
		Control_III_1	–	–	Tail	221.7
		Control_III_2	–	–	Tail	313.7
		Control_III_3	–	–	Tail	239.4
		Control_III_4	–	–	Tail	296
		Control_III_5	–	–	Tail	307.7
		Day 3-worm_III_1	Tail	Asexual	Head	58.3	The RNAs from head fragments of Day 3-worm_III_1–5 and tail fragments of Day 3-worm_III_6–10 were mixed as Day 3-worms_III_RNA.
		Day 3-worm_III_2	Tail	Asexual	Head	80.5
		Day 3-worm_III_3	Tail	Asexual	Head	88.5
		Day 3-worm_III_4	Tail	Asexual	Head	91
		Day 3-worm_III_5	Tail	Asexual	Head	107.2
		Day 3-worm_III_6	Head	Asexual	Tail	174.6
		Day 3-worm_III_7	Head	Asexual	Tail	207.7
		Day 3-worm_III_8	Head	Asexual	Tail	153.9
		Day 3-worm_III_9	Head	Asexual	Tail	168.8
		Day 3-worm_III_0	Head	Asexual	Tail	134.2
		Week 1-worm_III_1	Tail	Asexual	Head	250.1	The RNAs from head fragments of Week 1-worm_III_1–5 and tail fragments of Week 1-worm_III_6–10 were mixed as Week 1-worms_III_RNA.
		Week 1-worm_III_2	Tail	Asexual	Head	199.9
		Week 1-worm_III_3	Tail	Asexual	Head	136.2
		Week 1-worm_III_4	Tail	Asexual	Head	229.9
		Week 1-worm_III_5	Tail	Asexual	Head	253.1
		Week 1-worm_III_6	Head	Asexual	Tail	142.4
		Week 1-worm_III_7	Head	Asexual	Tail	372
		Week 1-worm_III_8	Head	Asexual	Tail	234.8
		Week 1-worm_III_9	Head	Asexual	Tail	317.7
		Week 1-worm_III_10	Head	Asexual	Tail	511.1
		Week 2-worm_III_1	Tail	Sexual	Head	214.7	The RNAs from head fragments of Week 2-worm_III_4 and tail fragments of Week 2-worm_III_10 were mixed as Week 2 before-worms_III_RNA.
		Week 2-worm_III_2	Tail	Sexual	Head	194.2	The RNAs from head fragments of Week 2-worm_III_1–3, 5 and tail fragments of Week 2-worm_III_6, 7, 9, 11 were mixed as Week 2 after-worms_III_RNA.
		Week 2-worm_III_3	Tail	Sexual	Head	312.1
		Week 2-worm_III_4	Tail	Asexual	Head	345.6
		Week 2-worm_III_5	Tail	Sexual	Head	393.8
		Week 2-worm_III_6	Head	Sexual	Tail	425.1
		Week 2-worm_III_7	Head	Sexual	Tail	356
		Week 2-worm_III_8	Head	N.D. (Dead)	Tail	355
		Week 2-worm_III_9	Head	Sexual	Tail	622.3
		Week 2-worm_III_10	Head	Asexual	Tail	545.6
		Week 2-worm_III_11	Head	Sexual	Tail	555.6
		Week 3-worm_III_1	Tail	Sexual	Head	609.2	The RNAs from head fragments of Week 3-worm_III_1–5 and tail fragments of Week 3-worm_III_6, 8–10 were mixed as Week 3-worms_III_RNA.
		Week 3-worm_III_2	Tail	Sexual	Head	309.6
		Week 3-worm_III_3	Tail	Sexual	Head	191.2
		Week 3-worm_III_4	Tail	Sexual	Head	362.2
		Week 3-worm_III_5	Tail	Sexual	Head	335.1
		Week 3-worm_III_6	Head	Sexual	Tail	537.3
		Week 3-worm_III_7	Head	Asexual	Tail	467.4
		Week 3-worm_III_8	Head	Sexual	Tail	522
		Week 3-worm_III_9	Head	Sexual	Tail	386.1
		Week 3-worm_III_10	Head	Sexual	Tail	467.8
		Week 3-worm_III_11	N.D. (Dead)	N.D. (Dead)	N.D. (Dead)	N.D. (Dead)
	*: According to the experimental scheme shown in S1 Fig, fragments for regeneration were prepared.
	**: The fragments for regeneration were allowed to regenerate for about 1 month by being fed with beef liver, and the reproductive modes of the regenerates were examined.
	***: According to the experimental scheme shown in S1 Fig, fragments for RNA extraction were prepared.
