# Supplementary material for: Identification of an innexin required for termination of the asexual state in planarian reproductive switching
Source: PLoS Genet. 2025 Nov 18;21(11):e1011944. doi: 10.1371/journal.pgen.1011944 (PMC12654950; doi:10.1371/journal.pgen.1011944)
Supplement: S2 Table — (XLSX) [file pgen.1011944.s013.xlsx]

## Sheet: S2 Table
		S2 Table. Summary-1 of RNA-seq and mapping statistics
		Sample name	Clean reads	Mapping rate (%)
		Control worms_I	11222120	96.48
		Control worms_II	17089986	96.48
		Control worms_III	8772137	96.53
		Day 3-worms_I	7781178	96.54
		Day 3-worms_II	15121818	96.27
		Day 3-worms_III	9164718	95.26
		Week 1-worms_I	9517270	96.6
		Week 1-worms_II	21947253	96.21
		Week 1-worms_III	9000395	95.87
		Week 2 before-worms_I	8552277	96.65
		Week 2 before-worms_II	9432583	95.79
		Week 2 before-worms_III	10029276	96
		Week 2 after-worms_I	15005051	96.67
		Week 2 after-worms_II	11789113	96.52
		Week 2 after-worms_III	9175286	95.61
		Week 3-worms_I	13698120	97.05
		Week 3-worms_II	16583809	96.51
		Week 3-worms_III	7934326	96.05
		Total number of raw reads	211816716
		Number of reads per samples	11,767,595 ± 3,951,865
		Average mapping rate		96.3 ± 0.4
