# Supplementary material for: Identification of an innexin required for termination of the asexual state in planarian reproductive switching
Source: PLoS Genet. 2025 Nov 18;21(11):e1011944. doi: 10.1371/journal.pgen.1011944 (PMC12654950; doi:10.1371/journal.pgen.1011944)
Supplement: S3 Table — (XLSX) [file pgen.1011944.s014.xlsx]

## Sheet: S3 Table
S3 Table. Differentially expressed genes with coding DNA sequences between control and week 2 before-worms
id	logFC	logCPM	LR	PValue	FDR
TR38836|c0_g1_i1	-1.68684	6.9845	149.298	2.47e-34	1.49e-29
TR3118|c0_g1_i1	2.50201	5.16495	141.978	9.83e-33	4.46e-28
TR24563|c0_g1_i1	1.37147	5.87583	116.041	4.66e-27	1.41e-22
TR79275|c0_g1_i1	10.4633	2.99328	107.703	3.12e-25	7.08e-21
TR37020|c1_g2_i1	-1.98768	6.97799	102.318	4.73e-24	9.53e-20
TR39559|c0_g1_i1	1.23276	5.81746	95.1091	1.8e-22	3.27e-18
TR41948|c0_g1_i1	1.31737	6.82354	88.6465	4.72e-21	7.78e-17
TR39139|c0_g1_i3	1.1473	6.74181	87.0743	1.05e-20	1.58e-16
TR8716|c0_g1_i1	1.33924	5.48379	86.5898	1.34e-20	1.86e-16
TR27196|c0_g1_i1	1.18931	6.78158	83.6344	5.95e-20	7.71e-16
TR29666|c0_g1_i1	1.29003	5.82888	75.626	3.43e-18	4.15e-14
TR46075|c0_g1_i3	-1.65558	7.61515	74.4653	6.17e-18	7e-14
TR48667|c3_g3_i1	-2.027	7.62753	73.2072	1.17e-17	1.25e-13
TR67318|c0_g1_i1	1.76874	5.97964	72.6368	1.56e-17	1.57e-13
TR40432|c0_g1_i3	-0.97524	6.02556	71.912	2.25e-17	2.15e-13
TR29311|c0_g1_i1	3.62747	3.04177	70.3564	4.95e-17	4.49e-13
TR46078|c1_g1_i1	1.00746	5.98042	68.4624	1.29e-16	1.12e-12
TR16490|c0_g1_i1	1.44645	5.62063	66.2805	3.91e-16	3.22e-12
TR29014|c0_g1_i1	-1.29774	7.12724	62.9697	2.1e-15	1.59e-11
TR46726|c4_g2_i1	1.54346	6.89075	62.4062	2.79e-15	2.03e-11
TR17937|c0_g1_i1	-1.79737	5.35807	58.7211	1.82e-14	1.25e-10
TR32640|c0_g1_i1	-0.9887	6.21196	58.681	1.85e-14	1.25e-10
TR36361|c0_g1_i1	0.908487	5.91495	57.8455	2.84e-14	1.84e-10
TR47085|c1_g1_i1	1.40131	5.32939	57.3292	3.69e-14	2.31e-10
TR20592|c0_g2_i1	-0.865969	6.23143	56.8245	4.76e-14	2.88e-10
TR18958|c0_g1_i1	9.04935	1.62727	56.7046	5.06e-14	2.96e-10
TR34292|c1_g1_i3	-1.75177	7.73026	56.1628	6.67e-14	3.78e-10
TR43062|c0_g1_i1	0.858809	6.20715	54.0758	1.93e-13	1.03e-09
TR33831|c0_g2_i1	-1.40747	5.52927	51.8871	5.88e-13	2.81e-09
TR29049|c0_g1_i1	3.41768	2.66398	49.9645	1.57e-12	7.1e-09
TR47350|c3_g2_i1	0.901464	5.68911	49.7254	1.77e-12	7.82e-09
TR29420|c0_g2_i1	0.945247	5.57206	49.6656	1.82e-12	7.87e-09
TR43674|c0_g1_i1	-0.904753	7.18775	49.3684	2.12e-12	8.95e-09
TR79529|c0_g1_i1	-0.780975	6.37017	47.8883	4.51e-12	1.86e-08
TR43997|c1_g1_i1	-0.753653	6.91182	46.8039	7.85e-12	3.09e-08
TR28856|c0_g1_i1	-0.930662	7.18172	46.7343	8.13e-12	3.14e-08
TR41126|c0_g1_i1	-1.19036	5.48782	45.1157	1.86e-11	7.02e-08
TR28722|c0_g2_i1	-1.25881	6.87547	45.0469	1.92e-11	7.12e-08
TR37167|c0_g1_i1	0.886435	6.07167	44.805	2.18e-11	7.9e-08
TR45726|c5_g1_i1	0.917511	5.69825	44.7257	2.27e-11	8.06e-08
TR48556|c8_g4_i3	7.74537	1.35378	44.4055	2.67e-11	9.14e-08
TR27383|c0_g1_i1	-1.02127	7.13455	44.3069	2.81e-11	9.43e-08
TR28438|c0_g2_i1	-5.6588	1.69992	43.8095	3.62e-11	1.19e-07
TR3148|c0_g1_i1	0.787455	5.84518	43.5822	4.07e-11	1.29e-07
TR47085|c0_g1_i1	1.03407	6.83457	42.8219	6e-11	1.86e-07
TR44886|c0_g2_i1	0.869049	7.24388	42.7996	6.06e-11	1.86e-07
TR30499|c0_g1_i1	1.12673	5.29028	42.761	6.19e-11	1.87e-07
TR35227|c0_g1_i1	1.48204	5.01238	41.8487	9.86e-11	2.9e-07
TR45961|c0_g1_i2	0.915233	6.71703	41.8403	9.9e-11	2.9e-07
TR43997|c0_g1_i1	-0.836208	7.20113	41.7924	1.01e-10	2.92e-07
TR44932|c0_g1_i1	-0.70762	6.71375	41.7055	1.06e-10	3e-07
TR55812|c0_g1_i1	1.09988	5.51738	41.6809	1.07e-10	3e-07
TR42950|c1_g1_i1	-0.68803	6.50763	41.1088	1.44e-10	3.84e-07
TR42403|c1_g1_i1	0.920165	5.52159	40.9344	1.57e-10	4.14e-07
TR45646|c0_g1_i2	5.49497	1.60413	40.8658	1.63e-10	4.23e-07
TR46767|c0_g2_i4	1.06555	5.9225	40.829	1.66e-10	4.24e-07
TR44264|c2_g1_i1	-0.780121	6.68772	40.4624	2e-10	5.05e-07
TR46411|c3_g1_i2	0.791447	5.8015	40.154	2.35e-10	5.83e-07
TR35685|c0_g1_i1	-0.67534	6.41308	40.1107	2.4e-10	5.85e-07
TR3163|c0_g1_i1	-2.05265	3.51488	40.0949	2.42e-10	5.85e-07
TR38151|c0_g1_i1	0.679146	6.21719	40.0079	2.53e-10	6.04e-07
TR22309|c0_g1_i1	-1.0122	6.67329	39.7732	2.85e-10	6.63e-07
TR43026|c0_g1_i1	0.73031	6.06443	39.205	3.82e-10	8.65e-07
TR49437|c7_g3_i1	1.074	5.92696	38.6239	5.14e-10	1.14e-06
TR18423|c0_g1_i1	-0.838342	5.70288	38.4838	5.52e-10	1.21e-06
TR1404|c0_g1_i1	-0.903296	5.6493	38.3949	5.78e-10	1.25e-06
TR44884|c1_g1_i1	-0.73397	6.74255	38.3736	5.84e-10	1.25e-06
TR47085|c3_g1_i4	1.0433	5.44373	38.308	6.04e-10	1.27e-06
TR67452|c0_g1_i1	-0.945674	5.91182	37.8462	7.65e-10	1.58e-06
TR29977|c0_g1_i1	-0.651092	6.68859	37.8419	7.67e-10	1.58e-06
TR17362|c0_g1_i1	-0.648691	6.27845	37.4334	9.46e-10	1.91e-06
TR40777|c0_g1_i1	0.97119	7.46397	37.1995	1.07e-09	2.13e-06
TR36916|c0_g1_i1	-1.05592	5.72546	37.1624	1.09e-09	2.14e-06
TR39872|c0_g1_i1	0.648108	6.31236	36.9987	1.18e-09	2.31e-06
TR44580|c1_g1_i1	0.667189	5.97747	36.6825	1.39e-09	2.68e-06
TR20737|c0_g1_i1	4.25723	1.75677	36.3107	1.68e-09	3.21e-06
TR56210|c0_g1_i1	-1.08353	5.55827	36.1752	1.8e-09	3.41e-06
TR10471|c0_g1_i1	0.770067	5.95129	35.7544	2.24e-09	4.14e-06
TR45567|c0_g1_i2	0.953983	7.37941	35.7224	2.28e-09	4.17e-06
TR11296|c0_g1_i1	0.683243	6.63243	35.5828	2.44e-09	4.43e-06
TR46782|c0_g1_i2	0.734721	6.00912	35.2337	2.92e-09	5.19e-06
TR46767|c0_g2_i2	0.924987	5.29513	35.1996	2.98e-09	5.19e-06
TR945|c0_g1_i1	-0.945971	6.61076	34.4716	4.33e-09	7.47e-06
TR48645|c1_g2_i3	1.86651	3.86203	34.4225	4.44e-09	7.59e-06
TR45098|c0_g1_i1	-0.669944	6.07172	34.2843	4.76e-09	8e-06
TR16868|c0_g1_i1	3.10678	2.38231	33.9891	5.54e-09	9.14e-06
TR15954|c0_g1_i1	0.715871	6.24734	33.1325	8.61e-09	1.38e-05
TR35754|c0_g1_i1	-0.766764	6.16883	32.6003	1.13e-08	1.8e-05
TR33850|c0_g1_i1	0.64432	6.4115	32.4698	1.21e-08	1.91e-05
TR46386|c4_g1_i1	1.40473	4.82047	32.4227	1.24e-08	1.94e-05
TR44119|c0_g1_i2	-3.96107	2.64422	32.2294	1.37e-08	2.12e-05
TR11066|c0_g1_i1	-0.607122	6.5856	32.0609	1.49e-08	2.3e-05
TR29348|c0_g1_i1	-2.06622	8.79338	31.7371	1.77e-08	2.67e-05
TR40595|c0_g2_i1	1.09553	6.43356	31.683	1.81e-08	2.72e-05
TR40118|c0_g1_i1	-0.714359	5.81445	31.6249	1.87e-08	2.78e-05
TR4477|c0_g1_i1	8.52242	1.13361	31.5233	1.97e-08	2.91e-05
TR45660|c2_g1_i1	0.880399	5.3596	31.3924	2.11e-08	3.08e-05
TR48645|c1_g2_i5	2.09611	3.69253	31.3821	2.12e-08	3.08e-05
TR39310|c0_g1_i2	0.822339	5.53411	31.327	2.18e-08	3.14e-05
TR41742|c0_g1_i1	0.62652	5.91668	31.2766	2.24e-08	3.2e-05
TR39388|c0_g2_i1	-1.20918	7.46711	31.0077	2.57e-08	3.64e-05
TR49767|c0_g1_i1	0.682996	6.68592	30.9722	2.62e-08	3.68e-05
TR62173|c0_g1_i1	-0.672206	6.55601	30.9353	2.67e-08	3.69e-05
TR16099|c0_g1_i1	2.06805	5.90813	30.9087	2.7e-08	3.69e-05
TR29231|c0_g1_i1	-0.72581	5.88741	30.9073	2.71e-08	3.69e-05
TR37039|c0_g1_i1	-0.5614	6.5223	30.8708	2.76e-08	3.73e-05
TR29366|c0_g1_i1	-0.977413	6.69878	30.7485	2.94e-08	3.92e-05
TR46767|c0_g3_i3	0.899189	5.7365	30.3704	3.57e-08	4.73e-05
TR16889|c0_g1_i1	-0.899095	5.70858	30.1285	4.04e-08	5.31e-05
TR41612|c0_g1_i1	-0.614564	6.09128	30.0718	4.16e-08	5.43e-05
TR34723|c1_g1_i1	-0.724146	6.1137	29.8706	4.62e-08	5.98e-05
TR41894|c0_g1_i1	0.582382	6.76255	29.7443	4.93e-08	6.34e-05
TR45660|c0_g1_i2	3.14409	3.11219	29.6707	5.12e-08	6.54e-05
TR48446|c5_g1_i9	1.09877	5.26338	29.5833	5.36e-08	6.76e-05
TR48922|c2_g3_i1	0.857982	5.95453	29.4746	5.67e-08	7.05e-05
TR32477|c0_g1_i1	-0.736667	6.88084	29.472	5.67e-08	7.05e-05
TR33241|c0_g1_i1	0.830715	7.43359	29.4492	5.74e-08	7.08e-05
TR40637|c1_g1_i1	1.59846	4.35492	29.4328	5.79e-08	7.1e-05
TR22763|c0_g1_i1	1.64842	3.61496	29.2651	6.31e-08	7.68e-05
TR49766|c0_g1_i1	0.673161	5.73763	28.9893	7.28e-08	8.8e-05
TR46235|c3_g1_i1	1.27082	4.67204	28.8757	7.72e-08	9.27e-05
TR48277|c0_g9_i1	0.738739	7.36586	28.7369	8.29e-08	9.89e-05
TR21297|c0_g1_i1	-0.605886	6.13024	28.7041	8.43e-08	0.0001
TR47183|c1_g1_i3	1.18096	5.0342	28.6207	8.8e-08	0.000103696
TR47085|c1_g2_i1	1.03573	7.89302	28.6074	8.86e-08	0.000103735
TR26577|c0_g1_i1	-0.585575	6.25091	28.5353	9.2e-08	0.00010698
TR39423|c0_g1_i1	0.604522	6.03928	28.4728	9.5e-08	0.000108524
TR47284|c5_g1_i2	1.27734	7.18144	28.4707	9.51e-08	0.000108524
TR49473|c5_g4_i1	0.766562	5.9883	28.3475	1.01e-07	0.00011493
TR34330|c0_g1_i1	-0.772651	5.55066	28.3174	1.03e-07	0.000116006
TR39228|c0_g1_i1	-0.729713	7.23724	28.2219	1.08e-07	0.000121125
TR41447|c0_g1_i1	0.647403	5.69686	27.9547	1.24e-07	0.000138203
TR45286|c6_g1_i1	1.64639	4.58407	27.7887	1.35e-07	0.000148754
TR29834|c0_g1_i1	-0.636641	5.8969	27.7749	1.36e-07	0.000148918
TR45938|c0_g1_i1	0.638172	6.07322	27.6985	1.42e-07	0.00015336
TR33059|c0_g1_i1	-0.637353	6.69239	27.6949	1.42e-07	0.00015336
TR11413|c0_g1_i1	-0.847775	5.67907	27.6352	1.46e-07	0.00015723
TR50343|c0_g1_i1	-2.56064	2.5362	27.5459	1.53e-07	0.00016299
TR38453|c0_g1_i1	1.25171	4.26246	27.5073	1.57e-07	0.000165048
TR25925|c0_g1_i1	0.655253	6.08582	27.4759	1.59e-07	0.00016678
TR35737|c0_g1_i1	-0.659601	7.08589	27.3556	1.69e-07	0.000176467
TR26242|c0_g1_i1	-0.818218	5.25587	27.1452	1.89e-07	0.000193413
TR41031|c0_g1_i1	-0.712128	5.86808	27.1002	1.93e-07	0.000195821
TR40665|c0_g1_i1	-0.775055	5.35245	27.0996	1.93e-07	0.000195821
TR47733|c0_g1_i1	0.715486	5.6914	27.037	2e-07	0.000200718
TR37020|c1_g1_i1	-1.91046	6.02449	27.0304	2e-07	0.000200718
TR39566|c0_g1_i1	0.570862	6.20768	26.9847	2.05e-07	0.000203538
TR48446|c5_g3_i1	0.619546	6.11204	26.9822	2.05e-07	0.000203538
TR39821|c0_g1_i1	1.01697	7.77834	26.7486	2.32e-07	0.000227199
TR43154|c1_g1_i2	0.99621	7.77186	26.7284	2.34e-07	0.000228351
TR39938|c0_g1_i1	-1.68235	3.49288	26.6327	2.46e-07	0.000237399
TR45077|c1_g2_i1	0.901591	5.25405	26.5532	2.56e-07	0.000246059
TR45077|c1_g1_i2	0.904133	5.16603	26.4355	2.72e-07	0.000258778
TR40509|c0_g1_i1	0.750379	5.62848	26.3937	2.78e-07	0.00026307
TR47085|c3_g1_i3	1.15017	6.10235	26.2414	3.01e-07	0.00028172
TR29207|c0_g1_i1	-0.566849	6.18559	26.1223	3.2e-07	0.000297958
TR30322|c0_g1_i1	-0.682609	6.47784	26.1133	3.22e-07	0.000297958
TR43671|c0_g1_i1	-0.609906	6.64039	26.1032	3.24e-07	0.000298009
TR62696|c0_g1_i1	-1.03161	5.94197	25.9298	3.54e-07	0.000324367
TR36096|c0_g1_i1	-0.562203	6.24454	25.8156	3.76e-07	0.000342411
TR61203|c0_g1_i1	-0.658834	7.13717	25.7904	3.81e-07	0.000345169
TR46255|c3_g1_i1	1.33435	4.56017	25.7619	3.86e-07	0.000348559
TR48277|c0_g6_i4	1.35637	4.5739	25.7014	3.99e-07	0.000357872
TR48645|c1_g2_i2	0.911761	5.15332	25.655	4.08e-07	0.000362994
TR45077|c1_g1_i1	1.70485	3.31633	25.5778	4.25e-07	0.000375963
TR17837|c0_g1_i1	-0.657841	6.12565	25.5371	4.34e-07	0.000382126
TR8620|c0_g1_i1	-1.18539	5.06934	25.5132	4.39e-07	0.000385009
TR45255|c0_g2_i2	0.909499	5.18226	25.4503	4.54e-07	0.000395856
TR10706|c0_g1_i1	1.13589	5.46839	25.4121	4.63e-07	0.000401841
TR42881|c1_g1_i1	1.16195	4.53953	25.3615	4.75e-07	0.000410553
TR48277|c0_g6_i1	8.33083	0.955695	25.3293	4.83e-07	0.000415502
TR48583|c0_g1_i1	-0.518557	6.42594	25.1398	5.33e-07	0.000454085
TR36563|c0_g1_i1	5.95861	0.766274	25.0821	5.49e-07	0.000465697
TR40674|c1_g2_i1	-2.0092	3.37228	25.0581	5.56e-07	0.000469339
TR31694|c1_g1_i1	-0.577024	6.62039	25.0202	5.67e-07	0.000476443
TR18503|c0_g1_i1	-0.59797	6.08846	24.9732	5.81e-07	0.000485933
TR58366|c0_g1_i1	5.29261	1.02115	24.8098	6.33e-07	0.000526484
TR8121|c0_g1_i1	-0.677912	5.66286	24.7507	6.52e-07	0.00054042
TR39139|c0_g1_i2	0.506669	6.58932	24.7406	6.56e-07	0.000540788
TR3344|c0_g2_i1	0.842999	7.27428	24.6696	6.8e-07	0.000558521
TR46532|c2_g1_i4	1.56513	4.35436	24.5552	7.22e-07	0.000590026
TR75122|c0_g1_i1	0.884259	5.41588	24.5288	7.32e-07	0.000595496
TR38929|c0_g1_i1	-0.685233	7.05925	24.5092	7.4e-07	0.000598888
TR30421|c0_g1_i1	1.23678	8.44544	24.3828	7.9e-07	0.000636638
TR19427|c0_g1_i1	0.631963	7.03792	24.3483	8.04e-07	0.000645276
TR45578|c0_g1_i1	0.64146	5.666	24.1419	8.95e-07	0.00070886
TR11093|c0_g1_i1	1.2744	4.02215	24.0704	9.29e-07	0.000732474
TR46526|c0_g1_i1	-0.819677	5.51807	23.9975	9.65e-07	0.000757468
TR47284|c1_g1_i1	1.49592	7.97211	23.8852	1.02e-06	0.000799511
TR38606|c0_g1_i1	1.20116	5.20503	23.798	1.07e-06	0.000832965
TR36483|c0_g1_i1	-0.487785	6.41225	23.5589	1.21e-06	0.000939132
TR40540|c0_g1_i1	0.580414	6.33148	23.51	1.24e-06	0.000959189
TR16990|c0_g1_i1	0.674569	6.54045	23.4952	1.25e-06	0.000962505
TR21464|c0_g1_i1	0.571548	5.86659	23.4548	1.28e-06	0.000974663
TR47479|c1_g1_i2	0.510698	6.45342	23.4343	1.29e-06	0.000980974
TR79825|c0_g1_i1	1.84313	3.8387	23.3952	1.32e-06	0.000996946
TR30788|c0_g1_i1	-0.519134	6.17791	23.2971	1.39e-06	0.00104478
TR47087|c3_g1_i1	2.88096	2.4804	23.0966	1.54e-06	0.00114531
TR25332|c0_g1_i1	0.526793	6.45129	23.0534	1.58e-06	0.00116658
TR41451|c0_g2_i1	1.8459	4.12546	23.0424	1.58e-06	0.00116847
TR43485|c0_g1_i1	-0.870598	5.36559	22.9641	1.65e-06	0.00121213
TR40467|c0_g1_i2	1.05541	5.10189	22.8672	1.74e-06	0.00126964
TR33944|c0_g1_i1	-0.720953	5.43409	22.8491	1.75e-06	0.00127656
TR33932|c0_g1_i1	-0.936952	6.83057	22.827	1.77e-06	0.00128612
TR11646|c0_g1_i1	-0.584039	6.01509	22.8002	1.8e-06	0.001299
TR39884|c0_g1_i2	1.21769	4.02089	22.7723	1.82e-06	0.0013099
TR80154|c0_g1_i1	5.20844	0.872401	22.7689	1.83e-06	0.0013099
TR40848|c0_g1_i6	-0.521126	5.99665	22.7349	1.86e-06	0.00132805
TR3546|c0_g1_i1	-0.539314	6.09129	22.6779	1.92e-06	0.00136267
TR67501|c0_g1_i1	-0.776984	5.94031	22.6375	1.96e-06	0.00138617
TR47049|c0_g1_i1	-0.728155	5.83308	22.6201	1.97e-06	0.00138706
TR46364|c2_g10_i9	0.764092	5.29528	22.6139	1.98e-06	0.00138706
TR51177|c0_g1_i1	-0.603354	6.5468	22.5976	2e-06	0.00139346
TR22463|c0_g1_i1	-0.867523	5.26995	22.5351	2.06e-06	0.00143401
TR29650|c0_g1_i1	-0.583215	6.26186	22.4406	2.17e-06	0.00150058
TR44479|c0_g1_i1	0.496684	6.64234	22.3819	2.23e-06	0.00154127
TR36653|c0_g1_i1	-1.12466	4.92768	22.3737	2.24e-06	0.00154201
TR39622|c0_g1_i2	1.18363	4.74093	22.3261	2.3e-06	0.00157477
TR32358|c0_g1_i1	-1.11063	6.51957	22.2832	2.35e-06	0.00160428
TR38976|c0_g1_i1	-0.697331	5.44946	22.246	2.4e-06	0.00162617
TR41808|c0_g1_i1	-0.619572	5.76967	22.1306	2.55e-06	0.00171128
TR45647|c0_g2_i1	-4.26399	1.21203	22.0051	2.72e-06	0.0018201
TR11844|c0_g1_i1	-0.571634	6.04563	21.9076	2.86e-06	0.00190538
TR39221|c0_g1_i1	-0.954993	5.75405	21.8477	2.95e-06	0.00194694
TR39570|c0_g1_i1	-0.631645	6.90842	21.7941	3.04e-06	0.00198049
TR47846|c0_g1_i1	0.484482	6.16801	21.7843	3.05e-06	0.0019835
TR38058|c2_g2_i1	-0.520935	6.15528	21.7674	3.08e-06	0.0019939
TR46053|c5_g5_i1	-0.471057	6.19594	21.7022	3.18e-06	0.00204095
TR47468|c0_g1_i1	-7.54567	0.27923	21.6789	3.22e-06	0.0020514
TR49474|c6_g1_i1	6.58115	0.362134	21.6554	3.26e-06	0.00206943
TR36581|c0_g1_i1	-0.563401	6.67168	21.6105	3.34e-06	0.00211108
TR35195|c0_g1_i1	0.49954	6.10006	21.5628	3.42e-06	0.00215675
TR32086|c0_g1_i1	-0.543535	6.79689	21.5013	3.54e-06	0.00221164
TR24592|c0_g1_i1	-0.778614	5.31057	21.4822	3.57e-06	0.00222617
TR9054|c0_g1_i1	-0.591277	5.77213	21.4066	3.71e-06	0.00230769
TR43497|c0_g1_i1	-0.493312	6.75973	21.3488	3.83e-06	0.00237021
TR43988|c0_g2_i1	0.517835	6.49194	21.0519	4.47e-06	0.00273006
TR46545|c2_g5_i1	2.02795	2.78936	21.0384	4.5e-06	0.00273826
TR73769|c0_g1_i1	-0.583079	5.90323	21.0325	4.52e-06	0.00273826
TR20121|c0_g1_i1	-0.564413	5.84977	21.0071	4.58e-06	0.00275755
TR73314|c0_g1_i1	0.582693	5.68423	20.989	4.62e-06	0.00277458
TR44635|c0_g1_i1	-0.506547	6.42566	20.9815	4.64e-06	0.00277618
TR40568|c0_g1_i1	-0.492229	6.14029	20.9327	4.76e-06	0.00283846
TR44681|c0_g1_i1	-0.626373	6.64411	20.845	4.98e-06	0.00294245
TR38309|c0_g1_i1	-0.510263	6.23815	20.845	4.98e-06	0.00294245
TR36895|c0_g1_i1	-0.515667	6.36204	20.8221	5.04e-06	0.00296816
TR43969|c0_g1_i1	0.491469	6.66774	20.7326	5.28e-06	0.00310004
TR35196|c0_g1_i1	1.72032	3.88303	20.6849	5.41e-06	0.00315775
TR8013|c0_g1_i1	-0.735021	5.2727	20.5992	5.66e-06	0.00327558
TR34655|c0_g1_i1	0.83704	5.12328	20.5964	5.67e-06	0.00327558
TR22596|c0_g1_i1	1.15185	4.30277	20.5051	5.95e-06	0.00342469
TR44247|c2_g4_i1	3.3084	2.13121	20.377	6.36e-06	0.00361582
TR33972|c0_g1_i1	-1.57263	3.71609	20.3192	6.55e-06	0.00369958
TR44718|c0_g1_i1	0.967704	4.74576	20.3077	6.59e-06	0.00369958
TR33991|c0_g1_i1	-0.602462	5.74582	20.3054	6.6e-06	0.00369958
TR42323|c0_g1_i3	0.913554	5.50613	20.2976	6.63e-06	0.00369958
TR49304|c1_g1_i1	7.16423	-0.0589543	20.2221	6.9e-06	0.0038133
TR42992|c0_g1_i1	-0.538553	6.18689	20.2075	6.95e-06	0.00383075
TR67462|c0_g1_i1	-0.73012	5.30657	20.1557	7.14e-06	0.00392109
TR49445|c23_g2_i1	0.817467	5.41977	20.0685	7.47e-06	0.00405788
TR36895|c0_g2_i1	-0.57866	6.76114	20.0249	7.64e-06	0.00413903
TR46873|c0_g1_i1	-1.21062	4.44391	19.9959	7.76e-06	0.00418967
TR41739|c0_g1_i1	-0.545832	6.90706	19.9798	7.83e-06	0.00421265
TR18447|c0_g1_i1	0.957551	5.21206	19.89	8.2e-06	0.00440224
TR36081|c0_g1_i1	-0.533288	5.90022	19.7987	8.6e-06	0.00458964
TR26657|c0_g1_i1	-0.85179	5.25029	19.7911	8.64e-06	0.00458964
TR73430|c0_g1_i1	-0.496877	6.49989	19.7878	8.65e-06	0.00458964
TR61180|c0_g1_i1	1.02413	4.54589	19.7185	8.97e-06	0.00473807
TR48645|c1_g2_i10	1.70061	3.25001	19.6617	9.24e-06	0.00483203
TR36191|c0_g1_i1	-0.887032	5.83975	19.6512	9.29e-06	0.00483904
TR263|c0_g2_i1	-1.13187	4.49401	19.6289	9.4e-06	0.00487359
TR42884|c0_g2_i1	-7.65993	0.378555	19.6218	9.44e-06	0.00487778
TR61393|c0_g1_i1	-0.84645	5.1175	19.603	9.53e-06	0.00490682
TR40313|c1_g1_i3	1.19852	4.36599	19.5711	9.69e-06	0.00496642
TR44835|c0_g1_i10	-7.20904	0.163134	19.5657	9.72e-06	0.00496647
TR29355|c0_g1_i1	-0.555602	6.02015	19.5209	9.95e-06	0.00504241
TR27772|c0_g1_i1	-0.574699	6.67308	19.5207	9.95e-06	0.00504241
TR27309|c0_g1_i1	-0.931226	4.90034	19.4956	1.01e-05	0.00509482
TR24064|c0_g1_i1	-0.507094	6.37067	19.4371	1.04e-05	0.00523874
TR46027|c0_g1_i2	0.935171	5.31812	19.4232	1.05e-05	0.00526221
TR29882|c0_g1_i1	1.08609	4.88293	19.401	1.06e-05	0.00529458
TR8589|c0_g1_i1	-1.15783	4.84483	19.3942	1.06e-05	0.00529869
TR47262|c0_g1_i1	-0.434556	6.34017	19.3746	1.07e-05	0.00533878
TR41742|c0_g1_i2	0.515435	6.65467	19.2477	1.15e-05	0.00568988
TR47284|c2_g1_i1	1.20495	5.05446	19.2275	1.16e-05	0.00573491
TR22643|c0_g1_i1	-0.523645	6.19479	19.1809	1.19e-05	0.00586048
TR33294|c0_g1_i1	2.43361	1.94066	19.1563	1.2e-05	0.00590453
TR47479|c1_g1_i1	1.61821	3.61152	19.1386	1.22e-05	0.0059435
TR40937|c0_g1_i1	-0.549618	6.97599	19.0794	1.25e-05	0.00608151
TR35385|c0_g1_i1	-2.06267	3.53372	19.0549	1.27e-05	0.00614385
TR49826|c0_g1_i1	-0.612593	5.80549	19.0474	1.28e-05	0.00615143
TR48602|c3_g3_i1	-0.570416	5.78904	19.0244	1.29e-05	0.00620943
TR24062|c0_g1_i1	0.593883	5.54012	19.0049	1.3e-05	0.00625679
TR4270|c0_g1_i1	0.522485	6.14541	18.9696	1.33e-05	0.00632358
TR32634|c0_g1_i1	0.536586	6.48474	18.9097	1.37e-05	0.00647698
TR18170|c0_g1_i1	7.17227	-0.0593985	18.9089	1.37e-05	0.00647698
TR44456|c0_g1_i1	-0.529042	5.78498	18.8821	1.39e-05	0.00653446
TR42093|c0_g1_i1	1.32814	3.66428	18.8293	1.43e-05	0.00670055
TR33831|c0_g1_i1	-1.02792	5.57773	18.7493	1.49e-05	0.00693626
TR44042|c0_g1_i1	1.02436	4.49678	18.6887	1.54e-05	0.00711279
TR42769|c0_g1_i2	-0.509225	5.88592	18.6861	1.54e-05	0.00711279
TR33336|c0_g1_i1	0.689557	5.3321	18.6709	1.55e-05	0.00715154
TR48645|c1_g2_i4	3.02751	2.42361	18.6365	1.58e-05	0.00724488
TR23553|c0_g1_i1	-0.515646	6.41614	18.6188	1.6e-05	0.00729408
TR44432|c0_g1_i1	-0.776759	5.05983	18.5347	1.67e-05	0.00753352
TR25208|c0_g1_i1	-0.620236	5.76597	18.5334	1.67e-05	0.00753352
TR48083|c0_g1_i1	0.602943	5.63119	18.5274	1.67e-05	0.00753839
TR44483|c0_g1_i1	0.451667	6.13104	18.4925	1.71e-05	0.0076396
TR80482|c0_g1_i1	0.806959	7.03818	18.4533	1.74e-05	0.00776038
TR20297|c0_g1_i1	-0.584435	6.15944	18.4208	1.77e-05	0.00784541
TR46520|c2_g1_i1	1.09113	4.82229	18.4185	1.77e-05	0.00784541
TR3260|c0_g1_i1	-0.456057	6.2626	18.3903	1.8e-05	0.00791218
TR40674|c1_g1_i1	-1.65788	3.80944	18.3885	1.8e-05	0.00791218
TR61383|c0_g1_i1	0.970575	6.03892	18.3338	1.85e-05	0.00808382
TR37208|c0_g1_i1	-0.527055	5.87154	18.3291	1.86e-05	0.00808443
TR24717|c0_g1_i1	-0.810051	7.88184	18.3024	1.88e-05	0.0081789
TR43975|c0_g1_i1	-0.444572	6.38582	18.2328	1.95e-05	0.00839851
TR36249|c0_g1_i1	-0.5486	5.61011	18.2291	1.96e-05	0.00839851
TR32513|c0_g1_i1	0.586567	5.67796	18.2251	1.96e-05	0.00839851
TR42188|c0_g1_i1	-0.48248	6.18933	18.2215	1.97e-05	0.00839851
TR39237|c0_g1_i1	-0.450773	6.12651	18.2158	1.97e-05	0.00839851
TR21087|c0_g1_i1	-0.517023	6.13846	18.1781	2.01e-05	0.00854624
TR46631|c5_g1_i1	6.98368	-0.212019	18.1446	2.05e-05	0.00865753
TR42508|c0_g1_i1	-0.52213	7.00442	18.1213	2.07e-05	0.00874351
TR49758|c0_g1_i1	-0.481574	6.36565	18.102	2.09e-05	0.00879184
TR40137|c0_g1_i1	-0.630308	6.65433	18.0881	2.11e-05	0.00883557
TR45468|c3_g3_i2	1.24931	4.20393	18.055	2.15e-05	0.00897001
TR44560|c0_g1_i1	-1.27795	3.7358	18.0431	2.16e-05	0.00900529
TR46471|c1_g1_i1	1.23579	4.06754	17.9996	2.21e-05	0.00919235
TR39457|c0_g1_i1	0.56236	6.89589	17.9578	2.26e-05	0.00937511
TR43737|c0_g1_i1	-0.497622	6.17547	17.9256	2.3e-05	0.00951326
TR23997|c0_g1_i1	-0.542303	5.63128	17.8879	2.34e-05	0.00968157
TR36892|c0_g1_i3	-0.512864	6.81953	17.8601	2.38e-05	0.00980143
TR457|c0_g1_i1	-0.471256	6.77805	17.8375	2.41e-05	0.00987434
