# Supplementary material for: Identification of an innexin required for termination of the asexual state in planarian reproductive switching
Source: PLoS Genet. 2025 Nov 18;21(11):e1011944. doi: 10.1371/journal.pgen.1011944 (PMC12654950; doi:10.1371/journal.pgen.1011944)
Supplement: S4 Table — (XLSX) [file pgen.1011944.s015.xlsx]

## Sheet: S4 Table
S4 Table. Sample information in RNAi knockdown experiment of Dr-nhr-1, Dr-dmd-1 and Dr-klf4l
Individual number	External morphology*	Head fragments	Tail fragments	Total RNA concentration (ng / µL) in 30 µL water	Note
Control (egfp i)_I-1	Stage 5–6	Regeneration	RNA extraction	209.2	For RNA-seq and RT-qPCR
Control (egfp i)_I-2	Stage 5–6	Regeneration	RNA extraction	228.6	For RNA-seq and RT-qPCR
Control (egfp i)_I-3	Stage 5–6	Regeneration	RNA extraction	248.3	For RNA-seq and RT-qPCR
Control (egfp i)_I-4	Stage 5–6	Regeneration	RNA extraction	225.1	For RNA-seq and RT-qPCR
Control (egfp i)_I-5	Stage 5–6	Regeneration	RNA extraction	216.8	For RNA-seq and RT-qPCR
Control (egfp i)_I-6	Stage 5–6	Regeneration	RNA extraction	190.9	For RT-qPCR
Control (egfp i)_I-7	Stage 5–6	Regeneration	RNA extraction	227.1	For RT-qPCR
Control (egfp i)_I-8	Stage 3–4	Regeneration	RNA extraction	202.3	For RT-qPCR
Control (egfp i)_I-9	Stage 3–4	Regeneration	RNA extraction	Not purified
Control (egfp i)_I-10	Stage 3–4	Regeneration	RNA extraction	Not purified
Control (egfp i)_I-11	Stage 3–4	Regeneration	RNA extraction	Not purified
Control (egfp i)_I-12	Stage 3–4	Regeneration	RNA extraction	Not purified
Control (egfp i)_I-13	Stage 1–2	Regeneration	RNA extraction	Not purified
Control (egfp i)_II-1	Stage 5–6	RNA extraction	Regeneration	287.4	For RNA-seq and RT-qPCR.
Control (egfp i)_II-2	Stage 5–6	RNA extraction	Regeneration	217	For RNA-seq and RT-qPCR
Control (egfp i)_II-3	Stage 5–6	RNA extraction	Regeneration	226.1	For RNA-seq and RT-qPCR
Control (egfp i)_II-4	Stage 5–6	RNA extraction	Regeneration	232.2	For RNA-seq and RT-qPCR
Control (egfp i)_II-5	Stage 5–6	RNA extraction	Regeneration	217.4
Control (egfp i)_II-6	Stage 5–6	RNA extraction	Regeneration	193.2	For RNA-seq and RT-qPCR
Control (egfp i)_II-7	Stage 5–6	RNA extraction	Regeneration	202.8	For RT-qPCR
Control (egfp i)_II-8	Stage 5–6	RNA extraction	Regeneration	242.8	For RT-qPCR
Control (egfp i)_II-9	Stage 3–4	RNA extraction	Regeneration	Not measured	For RT-qPCR
Control (egfp i)_II-10	Stage 3–4	RNA extraction	Regeneration	Not measured
Control (egfp i)_II-11	Stage 3–4	RNA extraction	Regeneration	Not purified
Control (egfp i)_II-12	Stage 3–4	RNA extraction	Regeneration	Not purified
Control (egfp i)_II-13	Stage 1–2	RNA extraction	Regeneration	Not purified
Control (egfp i)_III-1	Stage 5–6	Regeneration	Histology	–	For photo before amputation
Control (egfp i)_III-2	Stage 5–6	Regeneration	Histology	–	For photo before amputation
Control (egfp i)_IV-1	Stage 5–6	Histology	Regeneration	–	For photo before amputation
Control (egfp i)_IV-2	Stage 5–6	Histology	Regeneration	–	For photo before amputation
Control (egfp i)_V-1	Stage 5–6	–	–	–	For protein extraction for other studies
Control (egfp i)_V-2	Stage 5–6	–	–	–	For protein extraction for other studies
Control (egfp i)_V-3	Stage 5–6	–	–	–	For protein extraction for other studies
Dr-nhr-1 i_I-1	Stage 0	Regeneration	RNA extraction	197.9	For RNA-seq and RT-qPCR
Dr-nhr-1 i_I-2	Stage 0	Regeneration	RNA extraction	222.9	For RNA-seq and RT-qPCR
Dr-nhr-1 i_I-3	Stage 0	Regeneration	RNA extraction	276.8	For RNA-seq and RT-qPCR
Dr-nhr-1 i_I-4	Stage 0	Regeneration	RNA extraction	211.2	For RT-qPCR
Dr-nhr-1 i_I-5	Stage 0	Regeneration	RNA extraction	216.1	For RNA-seq and RT-qPCR
Dr-nhr-1 i_I-6	Stage 0	Regeneration	RNA extraction	205.4	For RNA-seq and RT-qPCR
Dr-nhr-1 i_I-7	Stage 0	Regeneration	RNA extraction	Not purified
Dr-nhr-1 i_I-8	Stage 0	Regeneration	RNA extraction	Not purified
Dr-nhr-1 i_I-9	Stage 0	Regeneration	RNA extraction	Not purified
Dr-nhr-1 i_I-10	Stage 0	Regeneration	RNA extraction	Not purified
Dr-nhr-1 i_I-11	Stage 0	Regeneration	RNA extraction	Not purified
Dr-nhr-1 i_I-12	Stage 0	Regeneration	RNA extraction	Not purified
Dr-nhr-1 i_I-13	Stage 0	Regeneration	RNA extraction	Not purified
Dr-nhr-1 i_II-1	Stage 0	RNA extraction	Regeneration	274	For RNA-seq and RT-qPCR
Dr-nhr-1 i_II-2	Stage 0	RNA extraction	Regeneration	235.6	For RNA-seq and RT-qPCR
Dr-nhr-1 i_II-3	Stage 0	Regeneration	RNA extraction	258	For RT-qPCR
Dr-nhr-1 i_II-4	Stage 0	Regeneration	RNA extraction	267.8	For RT-qPCR
Dr-nhr-1 i_II-5	Stage 0	RNA extraction	Regeneration	208.4	For RNA-seq and RT-qPCR
Dr-nhr-1 i_II-6	Stage 0	RNA extraction	Regeneration	239.4	For RT-qPCR
Dr-nhr-1 i_II-7	Stage 0	RNA extraction	Regeneration	215.5	For RT-qPCR
Dr-nhr-1 i_II-8	Stage 0	RNA extraction	Regeneration	172.9	For RNA-seq and RT-qPCR
Dr-nhr-1 i_II-9	Stage 0	RNA extraction	Regeneration	229.7	For RNA-seq and RT-qPCR
Dr-nhr-1 i_II-10	Stage 0	RNA extraction	Regeneration	154.3	For RT-qPCR
Dr-nhr-1 i_II-11	Stage 0	RNA extraction	Regeneration	Not purified
Dr-nhr-1 i_II-12	Stage 0	RNA extraction	Regeneration	Not purified
Dr-nhr-1 i_III-1	Stage 0	Regeneration	Histology	–	For photo before amputation
Dr-nhr-1 i_III-2	Stage 0	Regeneration	Histology	–	For photo before amputation
Dr-nhr-1 i_IV-1	Stage 0	Histology	Regeneration	–	For photo before amputation
Dr-nhr-1 i_IV-2	Stage 0	Histology	Regeneration	–	For photo before amputation
Dr-nhr-1 i_V-1	Stage 0	–	–	–	For protein extraction for other studies
Dr-nhr-1 i_V-2	Stage 0	–	–	–	For protein extraction for other studies
Dr-nhr-1 i_V-3	Stage 0	–	–	–	For protein extraction for other studies
Dr-dmd-1 i_I-1	Stage 3–4	Regeneration	RNA extraction	268.6	For RNA-seq and RT-qPCR
Dr-dmd-1 i_I-2	Stage 3–4	Regeneration	RNA extraction	220.6	For RNA-seq and RT-qPCR
Dr-dmd-1 i_I-3	Stage 3–4	Regeneration	RNA extraction	230.2	For RNA-seq and RT-qPCR
Dr-dmd-1 i_I-4	Stage 3–4	Regeneration	RNA extraction	244	For RNA-seq and RT-qPCR
Dr-dmd-1 i_I-5	Stage 3–4	Regeneration	RNA extraction	244.5	For RNA-seq and RT-qPCR
Dr-dmd-1 i_I-6	Stage 3–4	Regeneration	RNA extraction	181.5	For RT-qPCR
Dr-dmd-1 i_I-7	Stage 3–4	Regeneration	RNA extraction	199.5	For RT-qPCR
Dr-dmd-1 i_I-8	Stage 3–4	Regeneration	RNA extraction	221.15	For RT-qPCR
Dr-dmd-1 i_I-9	Stage 3–4	Regeneration	RNA extraction	Not purified
Dr-dmd-1 i_I-10	Stage 3–4	Regeneration	RNA extraction	Not purified
Dr-dmd-1 i_I-11	Stage 3–4	Regeneration	RNA extraction	Not purified
Dr-dmd-1 i_I-12	Stage 3–4	Regeneration	RNA extraction	Not purified
Dr-dmd-1 i_II-1	Stage 3–4	RNA extraction	Regeneration	247.1	For RNA-seq and RT-qPCR
Dr-dmd-1 i_II-2	Stage 3–4	RNA extraction	Regeneration	224.7	For RNA-seq and RT-qPCR
Dr-dmd-1 i_II-3	Stage 3–4	RNA extraction	Regeneration	242	For RNA-seq and RT-qPCR
Dr-dmd-1 i_II-4	Stage 3–4	RNA extraction	Regeneration	224.8	For RNA-seq and RT-qPCR
Dr-dmd-1 i_II-5	Stage 3–4	RNA extraction	Regeneration	178.5
Dr-dmd-1 i_II-6	Stage 3–4	RNA extraction	Regeneration	173.6
Dr-dmd-1 i_II-7	Stage 3–4	RNA extraction	Regeneration	241	For RT-qPCR
Dr-dmd-1 i_II-8	Stage 3–4	RNA extraction	Regeneration	172.9	For RNA-seq and RT-qPCR
Dr-dmd-1 i_II-9	Stage 3–4	RNA extraction	Regeneration	141.9	For RT-qPCR
Dr-dmd-1 i_II-10	Stage 3–4	RNA extraction	Regeneration	187.7	For RT-qPCR
Dr-dmd-1 i_II-11	Stage 3–4	RNA extraction	Regeneration	156.2
Dr-dmd-1 i_II-12	Stage 1–2	RNA extraction	Regeneration	Not purified
Dr-dmd-1 i_III-1	Stage 3–4	Regeneration	Histology	–	For photo before amputation
Dr-dmd-1 i_III-2	Stage 3–4	Regeneration	Histology	–	For photo before amputation
Dr-dmd-1 i_IV-1	Stage 3–4	Histology	Regeneration	–	For photo before amputation
Dr-dmd-1 i_IV-2	Stage 3–4	Histology	Regeneration	–	For photo before amputation
Dr-dmd-1 i_V-1	Stage 3–4	–	–	–	For protein extraction for other studies
Dr-dmd-1 i_V-2	Stage 3–4	–	–	–	For protein extraction for other studies
Dr-klf4l i_I-1	Stage 5–6	Regeneration	RNA extraction	291.6	For RNA-seq and RT-qPCR
Dr-klf4l i_I-2	Stage 5–6	Regeneration	RNA extraction	222.6	For RNA-seq and RT-qPCR
Dr-klf4l i_I-3	Stage 5–6	Regeneration	RNA extraction	231.8	For RNA-seq and RT-qPCR
Dr-klf4l i_I-4	Stage 5–6	Regeneration	RNA extraction	250.6	For RNA-seq and RT-qPCR
Dr-klf4l i_I-5	Stage 5–6	Regeneration	RNA extraction	200.3	For RNA-seq and RT-qPCR
Dr-klf4l i_I-6	Stage 3–4	Regeneration	RNA extraction	287.7	For RT-qPCR
Dr-klf4l i_I-7	Stage 3–4	Regeneration	RNA extraction	194.1	For RT-qPCR
Dr-klf4l i_I-8	Stage 3–4	Regeneration	RNA extraction	212.1	For RT-qPCR
Dr-klf4l i_I-9	Stage 3–4	Regeneration	RNA extraction	Not purified
Dr-klf4l i_I-10	Stage 3–4	Regeneration	RNA extraction	Not purified
Dr-klf4l i_I-11	Stage 3–4	Regeneration	RNA extraction	Not purified
Dr-klf4l i_I-12	Stage 3–4	Regeneration	RNA extraction	Not purified
Dr-klf4l i_I-13	Stage 1–2	Regeneration	RNA extraction	Not purified
Dr-klf4l i_II-1	Stage 5–6	RNA extraction	Regeneration	266.8	For RNA-seq and RT-qPCR
Dr-klf4l i_II-2	Stage 5–6	RNA extraction	Regeneration	256.8	For RNA-seq and RT-qPCR
Dr-klf4l i_II-3	Stage 5–6	RNA extraction	Regeneration	253.1	For RNA-seq and RT-qPCR
Dr-klf4l i_II-4	Stage 5–6	RNA extraction	Regeneration	231.3	For RNA-seq and RT-qPCR
Dr-klf4l i_II-5	Stage 5–6	RNA extraction	Regeneration	252.1	For RNA-seq and RT-qPCR
Dr-klf4l i_II-6	Stage 3–4	RNA extraction	Regeneration	222.5	For RT-qPCR
Dr-klf4l i_II-7	Stage 3–4	RNA extraction	Regeneration	274.7	For RT-qPCR
Dr-klf4l i_II-8	Stage 3–4	RNA extraction	Regeneration	159.6	For RT-qPCR
Dr-klf4l i_II-9	Stage 3–4	RNA extraction	Regeneration	Not purified
Dr-klf4l i_II-10	Stage 3–4	RNA extraction	Regeneration	Not purified
Dr-klf4l i_II-11	Stage 3–4	RNA extraction	Regeneration	Not purified
Dr-klf4l i_II-12	Stage 3–4	RNA extraction	Regeneration	Not purified
Dr-klf4l i_II-13	Stage 1–2	RNA extraction	Regeneration	Not purified
Dr-klf4l i_III-1	Stage 5–6	Regeneration	Histology	–	For photo before amputation
Dr-klf4l i_III-2	Stage 5–6	Regeneration	Histology	–	For photo before amputation
Dr-klf4l i_IV-1	Stage 5–6	Histology	Regeneration	–	For photo before amputation
Dr-klf4l i_IV-2	Stage 5–6	Histology	Regeneration	–	For photo before amputation
Dr-klf4l i_V-1	Stage 5–6	–	–	–	For protein extraction for other studies
Dr-klf4l i_V-2	Stage 5–6	–	–	–	For protein extraction for other studies
*: See Fig 1A for the sexualization stage.
