# Supplementary material for: Identification of an innexin required for termination of the asexual state in planarian reproductive switching
Source: PLoS Genet. 2025 Nov 18;21(11):e1011944. doi: 10.1371/journal.pgen.1011944 (PMC12654950; doi:10.1371/journal.pgen.1011944)
Supplement: S5 Table — (XLSX) [file pgen.1011944.s016.xlsx]

## Sheet: S5 Table
S5 Table. Sample information for RT-qPCR analysis in the RNAi knockdown experiment
Head fragments*	Tail fragments**	Total RNA concentration (ng / µL)***
Control (egfp i)_I-1	Control (egfp i)_II-1	246.7
Control (egfp i)_I-2	Control (egfp i)_II-2	231.8
Control (egfp i)_I-3	Control (egfp i)_II-3	238.1
Control (egfp i)_I-4	Control (egfp i)_II-4	228.8
Control (egfp i)_I-5	Control (egfp i)_II-9	198.3
Control (egfp i)_I-6	Control (egfp i)_II-6	189.3
Control (egfp i)_I-7	Control (egfp i)_II-7	219
Control (egfp i)_I-8	Control (egfp i)_II-8	223
Dr-nhr-1 i_I-1	Dr-nhr-1 i_II-1	235.7
Dr-nhr-1 i_I-2	Dr-nhr-1 i_II-2	230
Dr-nhr-1 i_I-3	Dr-nhr-1 i_II-5	236.9
Dr-nhr-1 i_II-3	Dr-nhr-1 i_II-6	244.3
Dr-nhr-1 i_I-4	Dr-nhr-1 i_II-7	208.7
Dr-nhr-1 i_II-4	Dr-nhr-1 i_II-8	217.7
Dr-nhr-1 i_I-5	Dr-nhr-1 i_II-9	220.3
Dr-nhr-1 i_I-6	Dr-nhr-1 i_II-10	184.9
Dr-dmd-1 i_I-1	Dr-dmd-1 i_II-1	264.4
Dr-dmd-1 i_I-2	Dr-dmd-1 i_II-2	230
Dr-dmd-1 i_I-3	Dr-dmd-1 i_II-3	233.2
Dr-dmd-1 i_I-4	Dr-dmd-1 i_II-4	233.3
Dr-dmd-1 i_I-5	Dr-dmd-1 i_II-7	220.1
Dr-dmd-1 i_I-6	Dr-dmd-1 i_II-8	174.1
Dr-dmd-1 i_I-7	Dr-dmd-1 i_II-9	164.5
Dr-dmd-1 i_I-8	Dr-dmd-1 i_II-10	205.6
Dr-klf4l i_I-1	Dr-klf4l i_II-1	273.9
Dr-klf4l i_I-2	Dr-klf4l i_II-2	237.4
Dr-klf4l i_I-3	Dr-klf4l i_II-3	237.2
Dr-klf4l i_I-4	Dr-klf4l i_II-4	236.2
Dr-klf4l i_I-5	Dr-klf4l i_II-5	224.4
Dr-klf4l i_I-6	Dr-klf4l i_II-6	254.4
Dr-klf4l i_I-7	Dr-klf4l i_II-7	231
Dr-klf4l i_I-8	Dr-klf4l i_II-8	183.8
*,**: See S4 Table for individual number.
***: Total RNAs from head and tail fragments were mixed. The mixed RNA samples that were considered as RNAs from one individual were used for RT-qPCR analysis.
