# Supplementary material for: Identification of an innexin required for termination of the asexual state in planarian reproductive switching
Source: PLoS Genet. 2025 Nov 18;21(11):e1011944. doi: 10.1371/journal.pgen.1011944 (PMC12654950; doi:10.1371/journal.pgen.1011944)
Supplement: S6 Table — (XLSX) [file pgen.1011944.s017.xlsx]

## Sheet: S6 Table
		S6 Table. Summary-2 of RNA-seq and mapping statistics
		Sample name*	Clean reads	Mapping rate (%)
		Asexual_Head_1	4456055	98.4244
		Asexual_Head_2	6131531	98.3895
		Asexual_Head_3	4421387	98.3462
		Asexual_Head_4	3389445	98.3711
		Asexual_Head_5	4123755	98.4881
		Asexual_Tail_1	4272080	98.3533
		Asexual_Tail_2	3541770	98.2554
		Asexual_Tail_3	3071669	98.396
		Asexual_Tail_5	4426819	98.4697
		Asexual_Tail_9	3154380	98.3262
		Control (egfp i)_II-1 (Head fragment)	5867786	98.3648
		Control (egfp i)_II-2 (Head fragment)	4903682	98.2322
		Control (egfp i)_II-3 (Head fragment)	6460345	98.5101
		Control (egfp i)_II-4 (Head fragment)	4727615	98.4263
		Control (egfp i)_II-6 (Head fragment)	4085050	98.3299
		Control (egfp i)_I-1 (Tail fragment)	4827289	98.2282
		Control (egfp i)_I-2 (Tail fragment)	5782345	98.3979
		Control (egfp i)_I-3 (Tail fragment)	4241199	98.2476
		Control (egfp i)_I-4 (Tail fragment)	4079878	98.428
		Control (egfp i)_I-5 (Tail fragment)	5171390	98.5093
		Dr-nhr-1 i_II-1 (Head fragment)	5871847	98.2953
		Dr-nhr-1 i_II-2 (Head fragment)	4022669	98.4466
		Dr-nhr-1 i_II-5 (Head fragment)	3844080	98.359
		Dr-nhr-1 i_II-8 (Head fragment)	3998913	98.3867
		Dr-nhr-1 i_II-9 (Head fragment)	5954886	98.3494
		Dr-nhr-1 i_I-1 (Tail fragment)	5024781	98.2935
		Dr-nhr-1 i_I-2 (Tail fragment)	4611787	98.5383
		Dr-nhr-1 i_I-3 (Tail fragment)	3426503	98.5618
		Dr-nhr-1 i_I-5 (Tail fragment)	3529894	98.3187
		Dr-nhr-1 i_I-6 (Tail fragment)	3082475	98.5331
		Dr-dmd-1 i_II-1 (Head fragment)	2889957	98.2755
		Dr-dmd-1 i_II-2 (Head fragment)	2790223	98.2278
		Dr-dmd-1 i_II-3 (Head fragment)	3065645	98.0217
		Dr-dmd-1 i_II-4 (Head fragment)	2610501	98.2317
		Dr-dmd-1 i_II-8 (Head fragment)	3469349	98.4251
		Dr-dmd-1 i_I-1 (Tail fragment)	3259670	98.2953
		Dr-dmd-1 i_I-2 (Tail fragment)	2661536	98.1205
		Dr-dmd-1 i_I-3 (Tail fragment)	2759852	98.1877
		Dr-dmd-1 i_I-4 (Tail fragment)	3431735	98.1032
		Dr-dmd-1 i_I-5 (Tail fragment)	1798070	98.3913
		Dr-klf4l i_II-1 (Head fragment)	5256089	98.1768
		Dr-klf4l i_II-2 (Head fragment)	5836044	98.4143
		Dr-klf4l i_II-3 (Head fragment)	5738030	98.3232
		Dr-klf4l i_II-4 (Head fragment)	5620217	98.4736
		Dr-klf4l i_II-5 (Head fragment)	4452985	98.4705
		Dr-klf4l i_I-1 (Tail fragment)	5273475	98.3213
		Dr-klf4l i_I-2 (Tail fragment)	7795848	98.3914
		Dr-klf4l i_I-3 (Tail fragment)	6795310	98.3751
		Dr-klf4l i_I-4 (Tail fragment)	5648969	98.392
		Dr-klf4l i_I-5 (Tail fragment)	7200974	98.4037
		Total number of raw reads	222857784
		Number of reads per samples	4457155 ± 1309269
		Average mapping rate		98.4 ± 0.1
		*: See S4 Table for individual number. Asexual samples were used for other studies.
