# Supplementary material for: Identification of an innexin required for termination of the asexual state in planarian reproductive switching
Source: PLoS Genet. 2025 Nov 18;21(11):e1011944. doi: 10.1371/journal.pgen.1011944 (PMC12654950; doi:10.1371/journal.pgen.1011944)
Supplement: S7 Table — (XLSX) [file pgen.1011944.s018.xlsx]

## Sheet: S7 Table
S7 Table. Innexin homologs in Dugesia ryukyuensis
id	Sequence description	e-value	Percent identity	Gene name
TR848|c0_g1_i1	unnamed protein product [Dicrocoelium dendriticum]	3e-81	0.3435
TR966|c0_g1_i1	innexin 14 [Cryptocotyle lingua]	3e-44	0.2764
TR17241|c0_g1_i1	Innexin unc-9 [Fasciola hepatica]	0	0.6632
TR17506|c0_g1_i1	hypothetical protein CRM22_004204 [Opisthorchis felineus]	1e-178	0.5525
TR19339|c0_g1_i1	innexin5 [Dugesia japonica]	0	0.99	Dr-inx5
TR20342|c0_g1_i1	innexin9 [Dugesia japonica]	0	0.9613	Dr-inx9
TR20782|c0_g1_i1	innexin3 [Dugesia japonica]	0	0.9959	Dr-inx3
TR22072|c0_g1_i1	innexin9 [Dugesia japonica]	7e-69	0.3325
TR22203|c0_g1_i1	innexin10 [Dugesia japonica]	0	0.9325	Dr-inx10
TR27134|c1_g1_i1	innexin11 [Dugesia japonica]	3e-147	0.7355
TR27436|c0_g1_i2	hypothetical protein CRM22_005888 [Opisthorchis felineus]	3e-131	0.4265
TR28433|c0_g1_i1	innexin13 [Dugesia japonica]	0	0.995	Dr-inx13
TR28638|c0_g1_i1	hypothetical protein CRM22_005888 [Opisthorchis felineus]	5e-151	50.00%
TR29799|c1_g1_i1	putative gap junction protein pannexin [Girardia tigrina]	3e-168	0.5833
TR29799|c1_g1_i2	putative gap junction protein pannexin [Girardia tigrina]	0	0.6925
TR29933|c0_g1_i1	unnamed protein product [Taenia asiatica]	6e-134	0.4896
TR29937|c0_g1_i1	hypothetical protein BOX15_Mlig011707g3 [Macrostomum lignano]	3e-74	0.3477
TR31060|c0_g1_i1	innexin 15 [Cryptocotyle lingua]	5e-169	0.5227
TR31102|c0_g1_i1	innexin9 [Dugesia japonica]	0	0.6902
TR31404|c0_g1_i1	Innexin unc 7 [Trichuris trichiura]	3e-39	0.2466
TR32408|c0_g1_i1	innexin12 [Dugesia japonica]	0	0.9876	Dr-inx12
TR34054|c0_g3_i1	Innexin [Fasciola hepatica]	0	0.6035
TR35138|c0_g2_i1	innexin3 [Dugesia japonica]	2e-169	0.5305
TR35650|c0_g1_i1	unnamed protein product [Taenia asiatica]	0	0.5075
TR35975|c0_g1_i1	hypothetical protein BOX15_Mlig005459g1 [Macrostomum lignano]	3e-83	0.3737
TR37322|c0_g1_i1	innexin9 [Dugesia japonica]	1e-129	0.4539
TR37453|c0_g1_i1	innexin8 [Dugesia japonica]	0	0.9126	Dr-inx8
TR37455|c0_g1_i1	unnamed protein product [Spirometra erinaceieuropaei]	3e-141	0.4825	Dr-siri
TR37823|c0_g1_i1	innexin unc-9 [Clonorchis sinensis]	0	0.5429
TR38521|c0_g1_i1	hypothetical protein EG68_03090 [Paragonimus skrjabini miyazakii]	2e-72	0.3503
TR38845|c0_g2_i1	innexin2 [Dugesia japonica]	0	0.9571	Dr-inx2
TR39044|c0_g1_i2	INX-13 [Schmidtea mediterranea]	0	0.8041
TR39062|c0_g1_i1	innexin3 [Dugesia japonica]	8e-178	0.5373
TR39648|c0_g1_i1	hypothetical protein BOX15_Mlig033888g2 [Macrostomum lignano]	7e-170	0.5588
TR40758|c0_g1_i1	unnamed protein product [Schistosoma turkestanicum]	0	0.7829
TR41654|c0_g1_i1	innexin8 [Dugesia japonica]	5e-51	0.3214
TR41773|c0_g1_i1	Innexin [Fasciola hepatica]	0	0.7202
TR43389|c0_g1_i1	innexin 15 [Cryptocotyle lingua]	2e-114	0.4321
TR43431|c0_g1_i1	innexin7 [Dugesia japonica]	0	0.8993	Dr-inx7
TR45811|c5_g5_i1	innexin11 [Dugesia japonica]	0	0.8584	Dr-inx11
TR55407|c0_g2_i1	Innexin [Paragonimus heterotremus]	2e-171	0.555
TR61412|c0_g1_i1	innexin4 [Dugesia japonica]	0	0.9528	Dr-inx4
TR73460|c0_g2_i1	hypothetical protein CRM22_005888 [Opisthorchis felineus]	9e-116	0.3733
TR73634|c0_g1_i1	innexin 15 [Cryptocotyle lingua]	2e-113	0.3905
TR73746|c0_g1_i1	unnamed protein product [Taenia asiatica]	0	0.5347
TR79938|c0_g1_i1	innexin3 [Dugesia japonica]	6e-121	0.4442
