# Supplementary material for: Identification of an innexin required for termination of the asexual state in planarian reproductive switching
Source: PLoS Genet. 2025 Nov 18;21(11):e1011944. doi: 10.1371/journal.pgen.1011944 (PMC12654950; doi:10.1371/journal.pgen.1011944)
Supplement: S8 Table — (XLSX) [file pgen.1011944.s019.xlsx]

## Sheet: S8 Table
S8 Table. Sample information in RNAi knockdown experiment of Dr-siri
Individual number	External morphology*	Head fragments	Tail fragments	Total RNA concentration (ng / µL) in 30 µL water	Note
Control (egfp i)_1	Stage 5–6	Regeneration	Histology	–	For photo before amputation
Control (egfp i)_2	Stage 5–6	Histology	Regeneration	–	For photo before amputation
Control (egfp i)_3	Stage 5–6	Regeneration	Histology	–	For photo before amputation
Control (egfp i)_4	Stage 5–6	Histology	Regeneration	–	For photo before amputation
Control (egfp i)_5	Stage 5–6	Regeneration	RNA extraction	311.7	For RT-qPCR
Control (egfp i)_6	Stage 5–6	RNA extraction	Regeneration	325.9	For RT-qPCR
Control (egfp i)_7	Stage 5–6	Regeneration	RNA extraction	364.4	For RT-qPCR
Control (egfp i)_8	Stage 5–6	RNA extraction	Regeneration	365.6	For RT-qPCR
Control (egfp i)_9	Stage 5–6	Regeneration	RNA extraction	311.2	For RT-qPCR
Control (egfp i)_10	Stage 5–6	RNA extraction	Regeneration	331.4	For RT-qPCR
Control (egfp i)_11	Stage 3–4	Regeneration	RNA extraction	267.2	For RT-qPCR
Control (egfp i)_12	Stage 3–4	RNA extraction	Regeneration	286.7	For RT-qPCR
Control (egfp i)_13	Stage 3–4	Regeneration	RNA extraction	317.5	For RT-qPCR
Control (egfp i)_14	Stage 3–4	RNA extraction	Regeneration	211.1	For RT-qPCR
Control (egfp i)_15	Stage 3–4	Regeneration	RNA extraction	307.8	For RT-qPCR
Control (egfp i)_16	Stage 3–4	RNA extraction	Regeneration	246.3	For RT-qPCR
Control (egfp i)_17	Stage 3–4	Regeneration	RNA extraction	236.7	For RT-qPCR
Control (egfp i)_18	Stage 3–4	RNA extraction	Regeneration	206.4	For RT-qPCR
Control (egfp i)_19	Stage 3–4	Regeneration	RNA extraction	237.4	For RT-qPCR
Control (egfp i)_20	Stage 3–4	RNA extraction	Regeneration	201.2	For RT-qPCR
Control (egfp i)_21	Stage 3–4	Regeneration	RNA extraction	Not purified
Control (egfp i)_22	Stage 3–4	RNA extraction	Regeneration	Not purified
Control (egfp i)_23	Stage 1–2	Regeneration	RNA extraction	Not purified
Control (egfp i)_24	Stage 1–2	RNA extraction	Regeneration	Not purified
Dr-siri i_1	Stage 3–4	Regeneration	Histology	–	For photo before amputation
Dr-siri i_2	Stage 3–4	Histology	Regeneration	–	For photo before amputation
Dr-siri i_3	Stage 3–4	Regeneration	Histology	–	For photo before amputation
Dr-siri i_4	Stage 3–4	Histology	Regeneration	–	For photo before amputation
Dr-siri i_5	Stage 3–4	Regeneration	RNA extraction	330.6	For RT-qPCR
Dr-siri i_6	Stage 3–4	RNA extraction	Regeneration	364.9	For RT-qPCR
Dr-siri i_7	Stage 3–4	Regeneration	RNA extraction	204.6	For RT-qPCR
Dr-siri i_8	Stage 3–4	RNA extraction	Regeneration	319.6	For RT-qPCR
Dr-siri i_9	Stage 3–4	Regeneration	RNA extraction	242.6	For RT-qPCR
Dr-siri i_10	Stage 3–4	RNA extraction	Regeneration	261.4	For RT-qPCR
Dr-siri i_11	Stage 3–4	Regeneration	RNA extraction	262.1	For RT-qPCR
Dr-siri i_12	Stage 3–4	RNA extraction	Regeneration	355.1	For RT-qPCR
Dr-siri i_13	Stage 3–4	Regeneration	RNA extraction	49.7
Dr-siri i_14	Stage 3–4	RNA extraction	Regeneration	208.8	For RT-qPCR
Dr-siri i_15	Stage 3–4	Regeneration	RNA extraction	236.4	For RT-qPCR
Dr-siri i_16	Stage 3–4	RNA extraction	Regeneration	225.4	For RT-qPCR
Dr-siri i_17	Stage 3–4	Regeneration	RNA extraction	126.4
Dr-siri i_18	Stage 3–4	RNA extraction	Regeneration	209	For RT-qPCR
Dr-siri i_19	Stage 3–4	Regeneration	RNA extraction	226.5	For RT-qPCR
Dr-siri i_20	Stage 3–4	RNA extraction	Regeneration	205.8	For RT-qPCR
Dr-siri i_21	Stage 3–4	Regeneration	RNA extraction	127.5	For RT-qPCR
Dr-siri i_22	Stage 1–2	RNA extraction	Regeneration	Not purified
Dr-siri i_23	Stage 1–2	Regeneration	RNA extraction	158.6	For RT-qPCR
Dr-siri i_24	Stage 1–2	RNA extraction	Regeneration	Not purified
*: See Fig 1A for the sexualization stage.
