# Supplementary material for: Identification of an innexin required for termination of the asexual state in planarian reproductive switching
Source: PLoS Genet. 2025 Nov 18;21(11):e1011944. doi: 10.1371/journal.pgen.1011944 (PMC12654950; doi:10.1371/journal.pgen.1011944)
Supplement: S9 Table — (XLSX) [file pgen.1011944.s020.xlsx]

## Sheet: S9 Table
S9 Table. Sample information for RT-qPCR analysis in the RNAi knockdown experiment of Dr-siri
Head fragments*	Tail fragments**	Total RNA concentration (ng / µL)***
Control (egfp i)_6	Control (egfp i)_5	332
Control (egfp i)_8	Control (egfp i)_7	347.6
Control (egfp i)_10	Control (egfp i)_9	334.4
Control (egfp i)_12	Control (egfp i)_11	283
Control (egfp i)_14	Control (egfp i)_13	269.1
Control (egfp i)_16	Control (egfp i)_15	249.5
Control (egfp i)_18	Control (egfp i)_17	229.2
Control (egfp i)_20	Control (egfp i)_19	224.5
Dr-siri i_6	Dr-siri i_5	351.4
Dr-siri i_8	Dr-siri i_7	271.7
Dr-siri i_10	Dr-siri i_9	258.2
Dr-siri i_12	Dr-siri i_11	317.6
Dr-siri i_14	Dr-siri i_15	228.5
Dr-siri i_16	Dr-siri i_19	230.7
Dr-siri i_18	Dr-siri i_21	175.2
Dr-siri i_20	Dr-siri i_23	191.8
*,**: See S8 Table for individual number.
***: Total RNAs from head and tail fragments were mixed. The mixed RNA samples that were considered as RNAs from one individual were used for RT-qPCR analysis.
