# Supplementary material for: Identification of an innexin required for termination of the asexual state in planarian reproductive switching
Source: PLoS Genet. 2025 Nov 18;21(11):e1011944. doi: 10.1371/journal.pgen.1011944 (PMC12654950; doi:10.1371/journal.pgen.1011944)
Supplement: S10 Table — (XLSX) [file pgen.1011944.s021.xlsx]

## Sheet: S10 Table
	S10 Table. Oligonucleotide primers used in this study
	Transcript	Primer name		Sequence (5–3)		Remark
	TR4477|c0_g1_i1	Dr_TR4477_irealFW		GAATTGCTGCAGACGAAATGG		Forward primer for RT-qPCR
		Dr_TR4477_irealRV		TTAGGTGGCTTGTACCAATCG		Reverse primer for RT-qPCR
		Dr_TR4477_iFW		CTTGTTACTATGTGCTCTCATAGC		Forward primer for templates of dsRNA or probe
		Dr_TR4477_iRV		CATCCATAATGGTCTGTGGT		Reverse primer for templates of dsRNA or probe
	TR16868|c0_g1_i1 (Dr-klf4l)	Dr_TR16868_FW		GTTCACGACAGCCACTTTTG		Forward primer for templates of dsRNA or probe
		Dr_TR16868_RV		TGACATTGAGCATCATGCAG		Reverse primer for template of probe
		Dr_TR16868_irealFW		ACCGTCGTCGACATGAAAAC		Forward primer for RT-qPCR
		Dr_TR16868_irealRV		AACGGCATCTTTCTTGGTGAG		Reverse primer for RT-qPCR
		Dr_TR16868_iRV		CAATGGTCCGATCTATAAAATTG		Reverse primer for template of dsRNA
	TR18170|c0_g1_i1	Dr_TR18170_FW		CAAAACCAAAGGTAGGCATCA		Forward primer for template of probe
		Dr_TR18170_irealFW		CCGTAAAGAAAGCAAGTCAAGG		Forward primer for RT-qPCR
		Dr_TR18170_irealRV		TGAATACCGGCTTCAGCATC		Reverse primer for RT-qPCR
		Dr_TR18170_iFW		CAATAGCAGGAGCATCAGCTC		Forward primer for template of dsRNA
		Dr_TR18170_iRV		CGTACATCCCCGCAAATATC		Reverse primer for templates of dsRNA or probe
	TR18958|c0_g1_i1	Dr_TR18958_FW		TCGATTTTATCACTTTTATGCGTTT		Forward primer for template of probe
		Dr_TR18958_RV		TTTGGTCCCCAATTATTTGTACTT		Reverse primer for template of probe
		Dr_TR18958_realFW		TTACCGAATCTTGTTCCGATTG		Forward primer for RT-qPCR
		Dr_TR18958_realRV		GCTGCCGAAAAATTTAGAACG		Reverse primer for RT-qPCR
	TR20737|c0_g1_i1 (Dr-nhr-1)	Dr-nhr1_FW1		CAATCCCCTCTCAACAATGG		Forward primer for templates of dsRNA or probe
		Dr-nhr1_RV1		TTCTGGTTGCCAGATTGATG		Reverse primer for template of probe
		Drnhr1_reali_FW		CATTTCCCAATCCGAGTTCTG		Forward primer for RT-qPCR
		Drnhr1_reali_RV		TGTGGTTGAACTGGAAATGCTC		Reverse primer for RT-qPCR
		Drnhr1i_RV		ACCTGACCATTCTATACCTCC		Reverse primer for template of dsRNA
	TR29049|c0_g1_i1 (Dr-dmd-1)	Dr_TR29049_FW		CAGTGCCATTCAAAAATTAACG		Forward primer for templates of dsRNA or probe
		Dr_TR29049_RV		AACATTATGTCCCCCGATCA		Reverse primer for template of probe
		Dr_TR29049_irealFW		CCCAGCAGTTCACTTTACGC		Forward primer for RT-qPCR
		Dr_TR29049_irealRV		TGAGCTGTTTGTTTCCCAAGG		Reverse primer for RT-qPCR
		Dr_TR29049_iRV		TGTAGACCAATTTAATGGTCG		Reverse primer for template of dsRNA
	TR29311|c0_g1_i1	Dr_TR29311_irealFW		CAACTCCATCTGAACCAAAACC		Forward primer for RT-qPCR
		Dr_TR29311_irealRV		GCATTTGATTGATCGCCTTTG		Reverse primer for RT-qPCR
		Dr_TR29311_iFW		TCTTTGTCGGCATAAGAAAAA		Forward primer for templates of dsRNA or probe
		Dr_TR29311_iRV		CGATAATTACTTCTGGATTCAC		Reverse primer for templates of dsRNA or probe
	TR34243|c0_g1_i1	Dr_TR34243_FW		TACACTGGGAGGGTGTTGGT		Forward primer for template of probe
		Dr_TR34243_irealFW		GGTGTCAATTGGGGCTTACTG		Forward primer for RT-qPCR
		Dr_TR34243_irealRV		CTGGCTCCATTGCTTGTGAC		Reverse primer for RT-qPCR or template of probe
	TR34905|c0_g1_i1	Dr_TR34905_realFW		TTTAGAGCAGGG CATGTTCG		Forward primer for RT-qPCR
		Dr_TR34905_realRV		TCGTCCACAACGTCCAATTC		Reverse primer for RT-qPCR
	TR36563|c0_g1_i1	Dr_TR36563_FW		GATTGGAATCGCTCAGGAAG		Forward primer for templates of dsRNA or probe
		Dr_TR36563_RV		AATACGTGCTCGCAAGACTG		Reverse primer for template of probe
		Dr_TR36563_irealFW		TTACGGTATGCGACGGAAAAC		Forward primer for RT-qPCR
		Dr_TR36563_irealRV		TGTTGAGTCCAGCGTTACAACTTC		Reverse primer for RT-qPCR
		Dr_TR36563_iRV		TGAAATGATGTCCATGAACC		Reverse primer for template of dsRNA
	TR37455|c0_g1_i1	Dr_innexin_unc-9_Fw		GGCCAGTGAGTTCTTCAATCTC		Forward primer for template of probe
		Dr_innexin_unc-9_Rv		TGATTTGGATTTCCAACAACTG		Reverse primer for templates of dsRNA or probe
		Dr_innexin_unc-9_ireal_Fw		GCTGATGCCAGTGAAAATTACG		Forward primer for RT-qPCR
		Dr_innexin_unc-9_ireal_Rv		TCCATCACGTCTCAGAAAGGTC		Reverse primer for RT-qPCR
		Dr_innexin_unc-9_i_Fw		CTTCAAATGGTCGATTCGTATG		Reverse primer for template of dsRNA
	TR44991|c0_g1_i2	DrC00601_FW		GCAGTTCAGTCTGCTCCACA		Forward primer for template of probe
		DrC00601_RV1		TTTTCTTCCCCAAGTTGTGC		Reverse primer for template of probe
		DrC00601_realFW		TGAAGCAGAGGAAGGAAGGTG		Forward primer for RT-qPCR
		DrC00601_realRV		GCTTGAGCCAAAGCCTCTTC		Reverse primer for RT-qPCR
	TR45646|c0_g1_i2	Dr_TR45646_FW		CAACCACGTATCGGATCAAG		Forward primer for templates of dsRNA or probe
		Dr_TR45646_RV		AAATGAGCCGTCATTACTTGG		Reverse primer for template of probe
		Dr_TR45646_irealFW		GGCAAATGTGAACACTGCAAC		Forward primer for RT-qPCR
		Dr_TR45646_irealRV		TCCCACTTCTTGTTGGTATTGC		Reverse primer for RT-qPCR
		Dr_TR45646_iRV		ATGCTTCCGGATGGAATTCC		Reverse primer for template of dsRNA
	TR80154|c0_g1_i1	Dr_TR80154_FW		TTCCATAAAATGTATTTCCTTTTGTAA		Forward primer for template of probe
		Dr_TR80154_RV		AAATATGCTAAAGTAATACCAGCCTTA		Reverse primer for templates of dsRNA or probe
		Dr_TR80154_irealFW		ACGCCATGGAATGACTGTTG		Forward primer for RT-qPCR
		Dr_TR80154_irealRV		TGAGGTGTTGTCCGATTTTACC		Reverse primer for RT-qPCR
		Dr_TR80154_iFW		AGCAACAGAATGTTTTCAACC		Forward primer for template of dsRNA
	Dr-ef1a	Dr-ef1a_realFW		TTGGTTATCAACCCGATGGTG		Forward primer for RT-qPCR
		Dr-ef1a_realRV		TCCCATCCCTTGTACCATGAC		Reverse primer for RT-qPCR
	Dr-gapdh	Dr-gapdh_realFW		TTGATGTCGTTGCCTTGAAC		Forward primer for RT-qPCR
		Dr-gapdh_realRV		GACATTGCATGACCATCGAC		Reverse primer for RT-qPCR
	Dryg	Dryg_iFW		CAAGACAATGAACATCCAAC		Forward primer for templates of dsRNA or probe
		Dryg_iRV		GAATGCATTTCATTAGTGGTTTCC		Reverse primer for templates of dsRNA or probe
		Dryg_realFW		AAATCTATCGTTGCCCGATG		Forward primer for RT-qPCR
		Dryg_realRV		TCGCATCGTTTTGATGTTTG		Reverse primer for RT-qPCR
	Dr-Y1	Dr-Y1_realFW		TATGCCTCCACCTCCTCAAG		Forward primer for RT-qPCR
		Dr-Y1_realRV		CGCCACGATAACCCATAATC		Reverse primer for RT-qPCR
	Dr-nanos	Drnos_iFW		CTGGAAGCAATATGTCGCG		Forward primer for templates of dsRNA or probe
		Drnos_iRV		CTCATCTCAGTAACAATTGAGTTC		Reverse primer for templates of dsRNA or probe
		Dr-nanos_realFW		TTTGGCAATCGGTAACTTCC		Forward primer for RT-qPCR
		Dr-nanos_realRV		CGCAAGCAATGTGAAGTCTG		Reverse primer for RT-qPCR
