# Supplementary material for: Identification of an innexin required for termination of the asexual state in planarian reproductive switching
Source: PLoS Genet. 2025 Nov 18;21(11):e1011944. doi: 10.1371/journal.pgen.1011944 (PMC12654950; doi:10.1371/journal.pgen.1011944)
Supplement: S1 File — (XLSX) [file pgen.1011944.s022.xlsx]

## Sheet: TR18170|c0_g1_i1
Related to Fig 3A
TR18170|c0_g1_i1
	f. test. p. value	t_test	p. value
Asexuals vs Sexuals	0.41163	Student	2.33753e-10
Sample (Primer_Sample_WormID)	Ct
EF1_asex_1	22.4
EF1_asex_2	21.28
EF1_asex_3	22.6
EF1_asex_4	22.11
EF1_asex_5	23.57
EF1_asex_6	23.41
EF1_asex_7	25.15
EF1_asex_8	24.58
EF1_sex_1	26.48
EF1_sex_2	24.2
EF1_sex_3	24
EF1_sex_4	21.73
EF1_sex_5	23.56
EF1_sex_6	25.42
EF1_sex_7	26
EF1_sex_8	25.07
TR18170_asex_1	34.68
TR18170_asex_2	36.28
TR18170_asex_3	37.62
TR18170_asex_4	37.38
TR18170_asex_5	37.47
TR18170_asex_6	36.83
TR18170_asex_7	NA
TR18170_asex_8	NA
TR18170_sex_1	29.44
TR18170_sex_2	29.2
TR18170_sex_3	28.51
TR18170_sex_4	26.17
TR18170_sex_5	26.56
TR18170_sex_6	29.61
TR18170_sex_7	28.88
TR18170_sex_8	29.46

## Sheet: TR4477|c0_g1_i1
Related to Fig 3B
TR4477|c0_g1_i1
	f. test. p. value	t_test	p. value
Asexuals vs Sexuals	0.000664838	Welch	3.76899e-08
Sample (Primer_Sample_WormID)	Ct
EF1_Asex_1	22.93
EF1_Asex_2	21.42
EF1_Asex_3	22.03
EF1_Asex_4	22.34
EF1_Asex_5	23.5
EF1_Asex_6	23.52
EF1_Asex_7	25.54
EF1_Asex_8	24.04
EF1_Sex_1	26.37
EF1_Sex_2	23.73
EF1_Sex_3	24.25
EF1_Sex_4	22.74
EF1_Sex_5	24.11
EF1_Sex_6	26.51
EF1_Sex_7	25.68
EF1_Sex_8	25.66
TR4477_Asex_1	34.87
TR4477_Asex_2	34.14
TR4477_Asex_3	34.74
TR4477_Asex_4	35.46
TR4477_Asex_5	35.09
TR4477_Asex_6	34.68
TR4477_Asex_7	35.7
TR4477_Asex_8	34.44
TR4477_Sex_1	29.4
TR4477_Sex_2	26.87
TR4477_Sex_3	27.32
TR4477_Sex_4	26.39
TR4477_Sex_5	26.98
TR4477_Sex_6	29.52
TR4477_Sex_7	28.66
TR4477_Sex_8	28.63

## Sheet: TR80154|c0_g1_i1
Related to Fig 3C
TR80154|c0_g1_i1
	f. test. p. value	t_test	p. value
Asexuals vs Sexuals	0.019388	Welch	1.66269e-08
Sample (Primer_Sample_WormID)	Ct
EF1_Asex_1	22.93
EF1_Asex_2	21.42
EF1_Asex_3	22.03
EF1_Asex_4	22.34
EF1_Asex_5	23.5
EF1_Asex_6	23.52
EF1_Asex_7	25.54
EF1_Asex_8	24.04
EF1_Sex_1	26.37
EF1_Sex_2	23.73
EF1_Sex_3	24.25
EF1_Sex_4	22.74
EF1_Sex_5	24.11
EF1_Sex_6	26.51
EF1_Sex_7	25.68
EF1_Sex_8	25.66
TR80154_Asex_1	33.8
TR80154_Asex_2	36.88
TR80154_Asex_3	34.57
TR80154_Asex_4	35.61
TR80154_Asex_5	35.16
TR80154_Asex_6	36.13
TR80154_Asex_7	36.31
TR80154_Asex_8	35.53
TR80154_Sex_1	27.95
TR80154_Sex_2	25.44
TR80154_Sex_3	26.02
TR80154_Sex_4	25.02
TR80154_Sex_5	25.21
TR80154_Sex_6	27.11
TR80154_Sex_7	26.33
TR80154_Sex_8	27.13

## Sheet: TR29311|c0_g1_i1
Related to Fig 3D
TR29311|c0_g1_i1
	f. test. p. value	t_test	p. value
Asexuals vs Sexuals	0.00797618	Welch	0.000296926
Sample (Primer_Sample_WormID)	Ct
EF1_Asex_1	20.62
EF1_Asex_2	20.86
EF1_Asex_3	20.24
EF1_Asex_4	20.52
EF1_Asex_5	21.09
EF1_Asex_6	21.03
EF1_Asex_7	20.95
EF1_Asex_8	22.7
EF1_Sex_1	20.45
EF1_Sex_2	20.32
EF1_Sex_3	20.33
EF1_Sex_4	19.12
EF1_Sex_5	20.63
EF1_Sex_6	22.29
EF1_Sex_7	21.37
EF1_Sex_8	NA
TR29311_Asex_1	29.15
TR29311_Asex_2	30.03
TR29311_Asex_3	29.22
TR29311_Asex_4	30.28
TR29311_Asex_5	30.3
TR29311_Asex_6	29.31
TR29311_Asex_7	29.48
TR29311_Asex_8	32.28
TR29311_Sex_1	26.53
TR29311_Sex_2	25.33
TR29311_Sex_3	26.05
TR29311_Sex_4	25.26
TR29311_Sex_5	23.52
TR29311_Sex_6	24.18
TR29311_Sex_7	26.53
TR29311_Sex_8	23.89

## Sheet: TR45646|c0_g1_i2
Related to Fig 3E
TR45646|c0_g1_i2
	f. test. p. value	t_test	p. value
Asexuals vs Sexuals	0.0512788	Student	5.07072e-10
Sample (Primer_Sample_WormID)	Ct
EF1_asex_1	22.4
EF1_asex_2	21.28
EF1_asex_3	22.6
EF1_asex_4	22.11
EF1_asex_5	23.57
EF1_asex_6	23.41
EF1_asex_7	25.15
EF1_asex_8	24.58
EF1_sex_1	26.48
EF1_sex_2	24.2
EF1_sex_3	24
EF1_sex_4	21.73
EF1_sex_5	23.56
EF1_sex_6	25.42
EF1_sex_7	26
EF1_sex_8	25.07
TR45646_asex_1	33.24
TR45646_asex_2	32.34
TR45646_asex_3	32.52
TR45646_asex_4	32.8
TR45646_asex_5	33.25
TR45646_asex_6	36.66
TR45646_asex_7	34.1
TR45646_asex_8	37.55
TR45646_sex_1	28.5
TR45646_sex_2	26.41
TR45646_sex_3	26.12
TR45646_sex_4	24.86
TR45646_sex_5	25.76
TR45646_sex_6	26.52
TR45646_sex_7	27.22
TR45646_sex_8	27.8

## Sheet: TR18958|c0_g1_i1
Related to Fig 3F
TR18958|c0_g1_i1
	f. test. p. value	t_test	p. value
Asexuals vs Sexuals	0.220679	Student	3.24389e-09
Sample (Primer_Sample_WormID)	Ct
EF1_asex_1	23.59
EF1_asex_2	21.62
EF1_asex_3	22.6
EF1_asex_4	22.86
EF1_asex_5	24.2
EF1_asex_6	24.39
EF1_asex_7	26.27
EF1_asex_8	25.26
EF1_sex_1	27.76
EF1_sex_2	24.59
EF1_sex_3	25.39
EF1_sex_4	23.1
EF1_sex_5	24.72
EF1_sex_6	26.67
EF1_sex_7	26.48
EF1_sex_8	26.27
TR18958_asex_1	27.67
TR18958_asex_2	28.11
TR18958_asex_3	27.52
TR18958_asex_4	27.68
TR18958_asex_5	27.38
TR18958_asex_6	28.25
TR18958_asex_7	29.49
TR18958_asex_8	28.48
TR18958_sex_1	25.2
TR18958_sex_2	23.3
TR18958_sex_3	22.99
TR18958_sex_4	22.54
TR18958_sex_5	22.64
TR18958_sex_6	24.08
TR18958_sex_7	24.25
TR18958_sex_8	24.13

## Sheet: TR36563|c0_g1_i1
Related to Fig 3G
TR36563|c0_g1_i1
	f. test. p. value	t_test	p. value
Asexuals vs Sexuals	0.743509	Student	6.02383e-10
Sample (Primer_Sample_WormID)	Ct
EF1_Asex_1	22.93
EF1_Asex_2	21.42
EF1_Asex_3	22.03
EF1_Asex_4	22.34
EF1_Asex_5	23.5
EF1_Asex_6	23.52
EF1_Asex_7	25.54
EF1_Asex_8	24.04
EF1_Sex_1	26.37
EF1_Sex_2	23.73
EF1_Sex_3	24.25
EF1_Sex_4	22.74
EF1_Sex_5	24.11
EF1_Sex_6	26.51
EF1_Sex_7	25.68
EF1_Sex_8	25.66
TR36563_Asex_1	36.61
TR36563_Asex_2	36.58
TR36563_Asex_3	36.08
TR36563_Asex_4	35.5
TR36563_Asex_5	38.08
TR36563_Asex_6	37.96
TR36563_Asex_7	37.42
TR36563_Asex_8	NA
TR36563_Sex_1	31.52
TR36563_Sex_2	30.17
TR36563_Sex_3	30.49
TR36563_Sex_4	28.97
TR36563_Sex_5	29.31
TR36563_Sex_6	30.43
TR36563_Sex_7	29.93
TR36563_Sex_8	31.6

## Sheet: TR20737|c0_g1_i1
Related to Fig 3H
TR20737|c0_g1_i1
	f. test. p. value	t_test	p. value
Asexuals vs Sexuals	0.678747	Student	1.45928e-07
Sample (Primer_Sample_WormID)	Ct
EF1_Asex_1	20.6
EF1_Asex_2	21.11
EF1_Asex_3	20.73
EF1_Asex_4	20.89
EF1_Asex_5	21.23
EF1_Asex_6	21.28
EF1_Asex_7	21.41
EF1_Asex_8	23.36
EF1_Sex_1	19.5
EF1_Sex_2	21.33
EF1_Sex_3	NA
EF1_Sex_4	NA
EF1_Sex_5	20.91
EF1_Sex_6	22.7
EF1_Sex_7	22.09
EF1_Sex_8	21.76
TR20737_Asex_1	34.17
TR20737_Asex_2	35.36
TR20737_Asex_3	34.19
TR20737_Asex_4	33.87
TR20737_Asex_5	36.2
TR20737_Asex_6	35.61
TR20737_Asex_7	35.29
TR20737_Asex_8	39.22
TR20737_Sex_1	29.85
TR20737_Sex_2	29.96
TR20737_Sex_3	NA
TR20737_Sex_4	NA
TR20737_Sex_5	29.02
TR20737_Sex_6	29.86
TR20737_Sex_7	30.07
TR20737_Sex_8	29.82

## Sheet: TR29049|c0_g1_i1
Related to Fig 3I
TR29049|c0_g1_i1
	f. test. p. value	t_test	p. value
Asexuals vs Sexuals	0.0775458	Student	8.67173e-10
Sample (Primer_Sample_WormID)	Ct
EF1_Asex_1	20.62
EF1_Asex_2	20.86
EF1_Asex_3	20.24
EF1_Asex_4	20.52
EF1_Asex_5	21.09
EF1_Asex_6	21.03
EF1_Asex_7	20.95
EF1_Asex_8	22.7
EF1_Sex_1	20.45
EF1_Sex_2	20.32
EF1_Sex_3	20.33
EF1_Sex_4	19.12
EF1_Sex_5	20.63
EF1_Sex_6	22.29
EF1_Sex_7	21.37
EF1_Sex_8	NA
TR29049_Asex_1	29.53
TR29049_Asex_2	29.8
TR29049_Asex_3	29.45
TR29049_Asex_4	30.14
TR29049_Asex_5	30.53
TR29049_Asex_6	30.46
TR29049_Asex_7	30.26
TR29049_Asex_8	31.36
TR29049_Sex_1	25.05
TR29049_Sex_2	25.16
TR29049_Sex_3	NA
TR29049_Sex_4	24.69
TR29049_Sex_5	25.1
TR29049_Sex_6	25.9
TR29049_Sex_7	25.34
TR29049_Sex_8	26.09

## Sheet: TR16868|c0_g1_i1
Related to Fig 3J
TR16868|c0_g1_i1
	f. test. p. value	t_test	p. value
Asexuals vs Sexuals	0.343932	Student	2.49263e-08
Sample (Primer_Sample_WormID)	Ct
EF1_asex_1	22.4
EF1_asex_2	21.28
EF1_asex_3	22.6
EF1_asex_4	22.11
EF1_asex_5	23.57
EF1_asex_6	23.41
EF1_asex_7	25.15
EF1_asex_8	24.58
EF1_sex_1	26.48
EF1_sex_2	24.2
EF1_sex_3	24
EF1_sex_4	21.73
EF1_sex_5	23.56
EF1_sex_6	25.42
EF1_sex_7	26
EF1_sex_8	25.07
TR16868_asex_1	32.32
TR16868_asex_2	33.33
TR16868_asex_3	32.27
TR16868_asex_4	33.49
TR16868_asex_5	33.7
TR16868_asex_6	34.33
TR16868_asex_7	34.3
TR16868_asex_8	35.03
TR16868_sex_1	31.68
TR16868_sex_2	30.58
TR16868_sex_3	30.4
TR16868_sex_4	28.32
TR16868_sex_5	29.45
TR16868_sex_6	31.06
TR16868_sex_7	30.83
TR16868_sex_8	31.55
