# Supplementary material for: Identification of an innexin required for termination of the asexual state in planarian reproductive switching
Source: PLoS Genet. 2025 Nov 18;21(11):e1011944. doi: 10.1371/journal.pgen.1011944 (PMC12654950; doi:10.1371/journal.pgen.1011944)
Supplement: S2 File — (XLSX) [file pgen.1011944.s023.xlsx]

## Sheet: TR18170|c0_g1_i1
TR18170|c0_g1_i1
TukeyHSD	mean difference	95% CI (lower)	95% CI (upper)	adjusted P-value
D3-control	1.15667	-0.991884	3.30522	0.536623
W1-control	2.4225	0.412715	4.43229	0.0134671
W2b-control	5.068	3.14628	6.98972	2.29555e-06
W2a-control	4.82	2.81022	6.82979	8.29487e-06
W3-control	7.6625	5.65272	9.67229	1.05229e-08
Sample (Primer_Stage_WormID)	Ct
EF1_control_1	21.98
EF1_control_2	22.84
EF1_control_3	22.71
EF1_control_4	22.02
EF1_control_5	22.04
EF1_D3_1	22.12
EF1_D3_2	23.22
EF1_D3_3	22.85
EF1_D3_4	22.05
EF1_D3_5	21.51
EF1_W1_1	21.75
EF1_W1_2	22.46
EF1_W1_3	21.74
EF1_W1_4	20.91
EF1_W1_5	22.3
EF1_W2b_1	22.31
EF1_W2b_2	22.48
EF1_W2b_3	22.22
EF1_W2b_4	23.12
EF1_W2b_5	23.61
EF1_W2a_1	22.4
EF1_W2a_2	22.65
EF1_W2a_3	23.05
EF1_W2a_4	23.15
EF1_W2a_5	24.05
EF1_W3_1	21.95
EF1_W3_2	22.13
EF1_W3_3	23
EF1_W3_4	22.65
EF1_W3_5	24.4
TR18170_control_1	NA
TR18170_control_2	NA
TR18170_control_3	38
TR18170_control_4	38.5
TR18170_control_5	37.43
TR18170_D3_1	36.39
TR18170_D3_2	37.02
TR18170_D3_3	NA
TR18170_D3_4	37.67
TR18170_D3_5	NA
TR18170_W1_1	36.05
TR18170_W1_2	35.93
TR18170_W1_3	NA
TR18170_W1_4	34.47
TR18170_W1_5	34.16
TR18170_W2b_1	33.06
TR18170_W2b_2	33
TR18170_W2b_3	32.5
TR18170_W2b_4	34.34
TR18170_W2b_5	34.1
TR18170_W2a_1	34.22
TR18170_W2a_2	34
TR18170_W2a_3	33.57
TR18170_W2a_4	33.06
TR18170_W2a_5	NA
TR18170_W3_1	30.51
TR18170_W3_2	31.35
TR18170_W3_3	30.24
TR18170_W3_4	29.86
TR18170_W3_5	NA

## Sheet: TR4477|c0_g1_i1
TR4477|c0_g1_i1
TukeyHSD	mean difference	95% CI (lower)	95% CI (upper)	adjusted P-value
D3-control	1.97933	-0.011254	3.96992	0.051827
W1-control	2.3785	0.550029	4.20697	0.00672467
W2b-control	5.262	3.5381	6.9859	1.27564e-07
W2a-control	6.5335	4.70503	8.36197	9.86542e-09
W3-control	8.436	6.60753	10.2645	1.28192e-10
Sample (Primer_Stage_WormID)	Ct
EF1_control_1	22.11
EF1_control_2	22.94
EF1_control_3	23.05
EF1_control_4	22.24
EF1_control_5	22.07
EF1_D3_1	22.66
EF1_D3_2	23.37
EF1_D3_3	23.04
EF1_D3_4	22.21
EF1_D3_5	21.61
EF1_W1_1	22.14
EF1_W1_2	24.39
EF1_W1_3	22.38
EF1_W1_4	22.8
EF1_W1_5	22.35
EF1_W2b_1	22.56
EF1_W2b_2	22.42
EF1_W2b_3	22.6
EF1_W2b_4	23.34
EF1_W2b_5	23.72
EF1_W2a_1	22.67
EF1_W2a_2	22.88
EF1_W2a_3	23.09
EF1_W2a_4	23.38
EF1_W2a_5	23.43
EF1_W3_1	22.54
EF1_W3_2	21.86
EF1_W3_3	23.21
EF1_W3_4	22.85
EF1_W3_5	24.22
TR4477_control_1	35.47
TR4477_control_2	35.77
TR4477_control_3	35.3
TR4477_control_4	34.84
TR4477_control_5	34.11
TR4477_D3_1	32.43
TR4477_D3_2	33.52
TR4477_D3_3	35.03
TR4477_D3_4	NA
TR4477_D3_5	NA
TR4477_W1_1	NA
TR4477_W1_2	32.62
TR4477_W1_3	34.25
TR4477_W1_4	33.21
TR4477_W1_5	32.79
TR4477_W2b_1	29.49
TR4477_W2b_2	29.16
TR4477_W2b_3	30.95
TR4477_W2b_4	30.4
TR4477_W2b_5	31.41
TR4477_W2a_1	28.21
TR4477_W2a_2	29.32
TR4477_W2a_3	29.12
TR4477_W2a_4	29.7
TR4477_W2a_5	NA
TR4477_W3_1	26.59
TR4477_W3_2	26.96
TR4477_W3_3	26.79
TR4477_W3_4	26.84
TR4477_W3_5	NA

## Sheet: TR80154|c0_g1_i1
TR80154|c0_g1_i1
TukeyHSD	mean difference	95% CI (lower)	95% CI (upper)	adjusted P-value
D3-control	1.1425	-1.52485	3.80985	0.756664
W1-control	3.468	0.917522	6.01848	0.00431222
W2b-control	7.138	4.58752	9.68848	3.55163e-07
W2a-control	8.146	5.59552	10.6965	4.07676e-08
W3-control	9.6625	6.99515	12.3299	4.73411e-09
Sample (Primer_Stage_WormID)	Ct
EF1_control_1	22.23
EF1_control_2	22.95
EF1_control_3	22.66
EF1_control_4	22.06
EF1_control_5	22.26
EF1_D3_1	22.74
EF1_D3_2	23.1
EF1_D3_3	23.29
EF1_D3_4	22.22
EF1_D3_5	21.62
EF1_W1_1	21.97
EF1_W1_2	23.88
EF1_W1_3	22.22
EF1_W1_4	22.79
EF1_W1_5	22.56
EF1_W2b_1	22.16
EF1_W2b_2	22.45
EF1_W2b_3	22.4
EF1_W2b_4	23.45
EF1_W2b_5	23.86
EF1_W2a_1	22.5
EF1_W2a_2	22.84
EF1_W2a_3	22.64
EF1_W2a_4	23.37
EF1_W2a_5	23.46
EF1_W3_1	22.62
EF1_W3_2	21.83
EF1_W3_3	23.05
EF1_W3_4	22.43
EF1_W3_5	24.28
TR80154_control_1	36.05
TR80154_control_2	35.62
TR80154_control_3	38.08
TR80154_control_4	NA
TR80154_control_5	NA
TR80154_D3_1	33.64
TR80154_D3_2	36.28
TR80154_D3_3	36.85
TR80154_D3_4	35.89
TR80154_D3_5	NA
TR80154_W1_1	33.86
TR80154_W1_2	32.09
TR80154_W1_3	34.14
TR80154_W1_4	31.99
TR80154_W1_5	33.85
TR80154_W2b_1	29.14
TR80154_W2b_2	29.04
TR80154_W2b_3	30.26
TR80154_W2b_4	29.91
TR80154_W2b_5	30.13
TR80154_W2a_1	27.96
TR80154_W2a_2	28.73
TR80154_W2a_3	28.73
TR80154_W2a_4	29.77
TR80154_W2a_5	28.74
TR80154_W3_1	26.01
TR80154_W3_2	27.06
TR80154_W3_3	27.07
TR80154_W3_4	27.02
TR80154_W3_5	NA

## Sheet: TR29311|c0_g1_i1
TR29311|c0_g1_i1
TukeyHSD	mean difference	95% CI (lower)	95% CI (upper)	adjusted P-value
D3-control	0.481333	-1.2573	2.21997	0.949357
W1-control	-0.29	-1.7957	1.2157	0.989401
W2b-control	2.8905	1.29346	4.48754	0.000183911
W2a-control	3.248	1.7423	4.7537	1.79201e-05
W3-control	3.368	1.77096	4.96504	2.45649e-05
Sample (Primer_Stage_WormID)	Ct
EF1_control_1	22.11
EF1_control_2	22.94
EF1_control_3	23.05
EF1_control_4	22.24
EF1_control_5	22.07
EF1_D3_1	22.66
EF1_D3_2	23.37
EF1_D3_3	23.04
EF1_D3_4	22.21
EF1_D3_5	21.61
EF1_W1_1	22.14
EF1_W1_2	24.39
EF1_W1_3	22.38
EF1_W1_4	22.8
EF1_W1_5	22.35
EF1_W2b_1	22.56
EF1_W2b_2	22.42
EF1_W2b_3	22.6
EF1_W2b_4	23.34
EF1_W2b_5	23.72
EF1_W2a_1	22.67
EF1_W2a_2	22.88
EF1_W2a_3	23.09
EF1_W2a_4	23.38
EF1_W2a_5	23.43
EF1_W3_1	22.54
EF1_W3_2	21.86
EF1_W3_3	23.21
EF1_W3_4	22.85
EF1_W3_5	24.22
TR29311_control_1	30.83
TR29311_control_2	31.44
TR29311_control_3	30.8
TR29311_control_4	32.37
TR29311_control_5	32.11
TR29311_D3_1	32.08
TR29311_D3_2	31.48
TR29311_D3_3	31.15
TR29311_D3_4	NA
TR29311_D3_5	NA
TR29311_W1_1	32.4
TR29311_W1_2	32.94
TR29311_W1_3	31.78
TR29311_W1_4	31.89
TR29311_W1_5	31.64
TR29311_W2b_1	29.56
TR29311_W2b_2	NA
TR29311_W2b_3	28.85
TR29311_W2b_4	29.17
TR29311_W2b_5	29.19
TR29311_W2a_1	28.62
TR29311_W2a_2	28.64
TR29311_W2a_3	29.42
TR29311_W2a_4	28.79
TR29311_W2a_5	28.88
TR29311_W3_1	28.9
TR29311_W3_2	28.44
TR29311_W3_3	28.17
TR29311_W3_4	27.59
TR29311_W3_5	NA

## Sheet: TR45646|c0_g1_i2
TR45646|c0_g1_i2
TukeyHSD	mean difference	95% CI (lower)	95% CI (upper)	adjusted P-value
D3-control	-0.411	-2.35536	1.53336	0.984347
W1-control	0.524	-1.42036	2.46836	0.955668
W2b-control	2.862	1.02884	4.69516	0.000974741
W2a-control	2.506	0.672839	4.33916	0.00394645
W3-control	4.4865	2.54214	6.43086	5.52733e-06
Sample (Primer_Stage_WormID)	Ct
EF1_control_1	21.92
EF1_control_2	22.67
EF1_control_3	22.33
EF1_control_4	21.57
EF1_control_5	22.09
EF1_D3_1	22.25
EF1_D3_2	23.5
EF1_D3_3	23.08
EF1_D3_4	22.11
EF1_D3_5	21.48
EF1_W1_1	21.95
EF1_W1_2	23.2
EF1_W1_3	22.26
EF1_W1_4	21.24
EF1_W1_5	22.05
EF1_W2b_1	22.08
EF1_W2b_2	22.26
EF1_W2b_3	22.97
EF1_W2b_4	23.12
EF1_W2b_5	23.99
EF1_W2a_1	22.57
EF1_W2a_2	22.86
EF1_W2a_3	22.07
EF1_W2a_4	23.83
EF1_W2a_5	23.47
EF1_W3_1	22.26
EF1_W3_2	21.55
EF1_W3_3	22.77
EF1_W3_4	22.59
EF1_W3_5	24.32
TR45646_control_1	33.16
TR45646_control_2	33.15
TR45646_control_3	32.07
TR45646_control_4	32.04
TR45646_control_5	33.83
TR45646_D3_1	32.71
TR45646_D3_2	35.33
TR45646_D3_3	34.19
TR45646_D3_4	33.29
TR45646_D3_5	NA
TR45646_W1_1	32.77
TR45646_W1_2	32.05
TR45646_W1_3	NA
TR45646_W1_4	32.59
TR45646_W1_5	31.87
TR45646_W2b_1	31.16
TR45646_W2b_2	29.65
TR45646_W2b_3	32.27
TR45646_W2b_4	30.17
TR45646_W2b_5	30.53
TR45646_W2a_1	29.46
TR45646_W2a_2	31.05
TR45646_W2a_3	31.52
TR45646_W2a_4	31.85
TR45646_W2a_5	32.06
TR45646_W3_1	29.44
TR45646_W3_2	27.87
TR45646_W3_3	28.54
TR45646_W3_4	28.31
TR45646_W3_5	NA

## Sheet: TR18958|c0_g1_i1
TR18958|c0_g1_i1
TukeyHSD	mean difference	95% CI (lower)	95% CI (upper)	adjusted P-value
D3-control	3.03867	1.19241	4.88492	0.000686737
W1-control	1.5195	-0.176392	3.21539	0.094454
W2b-control	3.667	1.97111	5.36289	2.56281e-05
W2a-control	4.414	2.8151	6.0129	8.54259e-07
W3-control	4.772	2.92575	6.61825	2.21618e-06
Sample (Primer_Stage_WormID)	Ct
EF1_control_1	22.11
EF1_control_2	22.59
EF1_control_3	22.53
EF1_control_4	22.16
EF1_control_5	22.07
EF1_D3_1	22.21
EF1_D3_2	22.66
EF1_D3_3	23.11
EF1_D3_4	22.11
EF1_D3_5	NA
EF1_W1_1	21.7
EF1_W1_2	22.71
EF1_W1_3	22.1
EF1_W1_4	21.2
EF1_W1_5	22.28
EF1_W2b_1	22.68
EF1_W2b_2	22.76
EF1_W2b_3	23.08
EF1_W2b_4	23.4
EF1_W2b_5	23.53
EF1_W2a_1	22.49
EF1_W2a_2	22.75
EF1_W2a_3	23.08
EF1_W2a_4	23.51
EF1_W2a_5	23.72
EF1_W3_1	22.24
EF1_W3_2	21.62
EF1_W3_3	23.02
EF1_W3_4	22.52
EF1_W3_5	NA
TR18958_control_1	28.91
TR18958_control_2	28.35
TR18958_control_3	27.99
TR18958_control_4	28.13
TR18958_control_5	28.74
TR18958_D3_1	25.42
TR18958_D3_2	24.23
TR18958_D3_3	NA
TR18958_D3_4	26.61
TR18958_D3_5	24.32
TR18958_W1_1	27.34
TR18958_W1_2	NA
TR18958_W1_3	26.05
TR18958_W1_4	25.2
TR18958_W1_5	27.14
TR18958_W2b_1	26.03
TR18958_W2b_2	25.16
TR18958_W2b_3	NA
TR18958_W2b_4	25.44
TR18958_W2b_5	25.6
TR18958_W2a_1	24.44
TR18958_W2a_2	25.1
TR18958_W2a_3	25.51
TR18958_W2a_4	24.73
TR18958_W2a_5	24.36
TR18958_W3_1	24.04
TR18958_W3_2	NA
TR18958_W3_3	24.09
TR18958_W3_4	23.73
TR18958_W3_5	24.96

## Sheet: TR36563|c0_g1_i1
TR36563|c0_g1_i1
TukeyHSD	mean difference	95% CI (lower)	95% CI (upper)	adjusted P-value
D3-control	0.276	-1.16838	1.72038	0.990046
W1-control	2.5385	1.09412	3.98288	0.000238818
W2b-control	5.72	4.35823	7.08177	1.87397e-10
W2a-control	6.312	4.95023	7.67377	2.9314e-11
W3-control	7.831	6.38662	9.27538	1.48004e-12
Sample (Primer_Stage_WormID)	Ct
EF1_control_1	22.11
EF1_control_2	22.59
EF1_control_3	22.53
EF1_control_4	22.16
EF1_control_5	22.07
EF1_D3_1	22.21
EF1_D3_2	22.66
EF1_D3_3	23.11
EF1_D3_4	22.11
EF1_D3_5	NA
EF1_W1_1	21.7
EF1_W1_2	22.71
EF1_W1_3	22.1
EF1_W1_4	21.2
EF1_W1_5	22.28
EF1_W2b_1	22.68
EF1_W2b_2	22.76
EF1_W2b_3	23.08
EF1_W2b_4	23.4
EF1_W2b_5	23.53
EF1_W2a_1	22.49
EF1_W2a_2	22.75
EF1_W2a_3	23.08
EF1_W2a_4	23.51
EF1_W2a_5	23.72
EF1_W3_1	22.24
EF1_W3_2	21.62
EF1_W3_3	23.02
EF1_W3_4	22.52
EF1_W3_5	NA
TR36563_control_1	36.6
TR36563_control_2	35.67
TR36563_control_3	37.68
TR36563_control_4	36.55
TR36563_control_5	35.74
TR36563_D3_1	34.66
TR36563_D3_2	37.74
TR36563_D3_3	37.1
TR36563_D3_4	36.11
TR36563_D3_5	36.11
TR36563_W1_1	34.44
TR36563_W1_2	33.99
TR36563_W1_3	NA
TR36563_W1_4	32.62
TR36563_W1_5	33.31
TR36563_W2b_1	30.85
TR36563_W2b_2	31.39
TR36563_W2b_3	31.86
TR36563_W2b_4	31.55
TR36563_W2b_5	31.98
TR36563_W2a_1	31.02
TR36563_W2a_2	31.11
TR36563_W2a_3	30.61
TR36563_W2a_4	31.19
TR36563_W2a_5	30.84
TR36563_W3_1	28.86
TR36563_W3_2	28.21
TR36563_W3_3	28.82
TR36563_W3_4	28.81
TR36563_W3_5	NA

## Sheet: TR20737|c0_g1_i1
TR20737|c0_g1_i1
TukeyHSD	mean difference	95% CI (lower)	95% CI (upper)	adjusted P-value
D3-control	2.658	0.466613	4.84939	0.0112369
W1-control	3.108	0.916613	5.29939	0.00242873
W2b-control	4.518	2.32661	6.70939	1.85197e-05
W2a-control	5.226	3.03461	7.41739	1.79263e-06
W3-control	5.378	3.18661	7.56939	1.10266e-06
Sample (Primer_Stage_WormID)	Ct
EF1_control_1	21.92
EF1_control_2	22.67
EF1_control_3	22.33
EF1_control_4	21.57
EF1_control_5	22.09
EF1_D3_1	22.25
EF1_D3_2	23.5
EF1_D3_3	23.08
EF1_D3_4	22.11
EF1_D3_5	21.48
EF1_W1_1	21.95
EF1_W1_2	23.2
EF1_W1_3	22.26
EF1_W1_4	21.24
EF1_W1_5	22.05
EF1_W2b_1	22.08
EF1_W2b_2	22.26
EF1_W2b_3	22.97
EF1_W2b_4	23.12
EF1_W2b_5	23.99
EF1_W2a_1	22.57
EF1_W2a_2	22.86
EF1_W2a_3	22.07
EF1_W2a_4	23.83
EF1_W2a_5	23.47
EF1_W3_1	22.26
EF1_W3_2	21.55
EF1_W3_3	22.77
EF1_W3_4	22.59
EF1_W3_5	24.32
TR20737_control_1	34.81
TR20737_control_2	35.66
TR20737_control_3	37.92
TR20737_control_4	36.86
TR20737_control_5	37.2
TR20737_D3_1	34.41
TR20737_D3_2	34.48
TR20737_D3_3	33.3
TR20737_D3_4	35.01
TR20737_D3_5	33.8
TR20737_W1_1	33.89
TR20737_W1_2	33.31
TR20737_W1_3	33.11
TR20737_W1_4	32.06
TR20737_W1_5	34.66
TR20737_W2b_1	33.09
TR20737_W2b_2	32.17
TR20737_W2b_3	32.25
TR20737_W2b_4	33.44
TR20737_W2b_5	32.75
TR20737_W2a_1	31.88
TR20737_W2a_2	32.16
TR20737_W2a_3	32.51
TR20737_W2a_4	32.36
TR20737_W2a_5	31.63
TR20737_W3_1	32.09
TR20737_W3_2	32.4
TR20737_W3_3	31.53
TR20737_W3_4	31.1
TR20737_W3_5	31.35

## Sheet: TR29049|c0_g1_i1
TR29049|c0_g1_i1
TukeyHSD	mean difference	95% CI (lower)	95% CI (upper)	adjusted P-value
D3-control	1.333	-0.243852	2.90985	0.130805
W1-control	2.334	0.847329	3.82067	0.000858887
W2b-control	3.856	2.36933	5.34267	6.89099e-07
W2a-control	5.01	3.52333	6.49667	6.95724e-09
W3-control	4.8255	3.24865	6.40235	3.99458e-08
Sample (Primer_Stage_WormID)	Ct
EF1_control_1	22.06
EF1_control_2	22.82
EF1_control_3	23.11
EF1_control_4	22.49
EF1_control_5	22.04
EF1_D3_1	22.34
EF1_D3_2	22.83
EF1_D3_3	23.04
EF1_D3_4	21.93
EF1_D3_5	21.35
EF1_W1_1	22.18
EF1_W1_2	24.64
EF1_W1_3	22.32
EF1_W1_4	22.97
EF1_W1_5	22.17
EF1_W2b_1	22.7
EF1_W2b_2	22.52
EF1_W2b_3	22.79
EF1_W2b_4	22.54
EF1_W2b_5	22.9
EF1_W2a_1	22.38
EF1_W2a_2	23.01
EF1_W2a_3	22.52
EF1_W2a_4	22.96
EF1_W2a_5	23.66
EF1_W3_1	22.35
EF1_W3_2	21.88
EF1_W3_3	23.05
EF1_W3_4	22.56
EF1_W3_5	23.71
TR29049_control_1	33.33
TR29049_control_2	32.26
TR29049_control_3	32.93
TR29049_control_4	32.63
TR29049_control_5	32.26
TR29049_D3_1	31.11
TR29049_D3_2	30.8
TR29049_D3_3	31.98
TR29049_D3_4	31.63
TR29049_D3_5	NA
TR29049_W1_1	31.2
TR29049_W1_2	31.18
TR29049_W1_3	31.15
TR29049_W1_4	29.46
TR29049_W1_5	30.51
TR29049_W2b_1	29.48
TR29049_W2b_2	28.51
TR29049_W2b_3	29.06
TR29049_W2b_4	29.23
TR29049_W2b_5	28.78
TR29049_W2a_1	28.17
TR29049_W2a_2	28.29
TR29049_W2a_3	27.92
TR29049_W2a_4	28.32
TR29049_W2a_5	27.67
TR29049_W3_1	27.53
TR29049_W3_2	27.86
TR29049_W3_3	28.16
TR29049_W3_4	27.7
TR29049_W3_5	NA

## Sheet: TR16868|c0_g1_i1
TR16868|c0_g1_i1
TukeyHSD	mean difference	95% CI (lower)	95% CI (upper)	adjusted P-value
D3-control	0.7525	-0.966186	2.47119	0.747065
W1-control	0.41	-1.21039	2.03039	0.966652
W2b-control	2.468	0.847607	4.08839	0.00121261
W2a-control	2.964	1.34361	4.58439	0.000129038
W3-control	2.765	1.04631	4.48369	0.000645471
Sample (Primer_Stage_WormID)	Ct
EF1_control_1	22.23
EF1_control_2	22.95
EF1_control_3	22.66
EF1_control_4	22.06
EF1_control_5	22.26
EF1_D3_1	22.74
EF1_D3_2	23.1
EF1_D3_3	23.29
EF1_D3_4	22.22
EF1_D3_5	21.62
EF1_W1_1	21.97
EF1_W1_2	23.88
EF1_W1_3	22.22
EF1_W1_4	22.79
EF1_W1_5	22.56
EF1_W2b_1	22.16
EF1_W2b_2	22.45
EF1_W2b_3	22.4
EF1_W2b_4	23.45
EF1_W2b_5	23.86
EF1_W2a_1	22.5
EF1_W2a_2	22.84
EF1_W2a_3	22.64
EF1_W2a_4	23.37
EF1_W2a_5	23.46
EF1_W3_1	22.62
EF1_W3_2	21.83
EF1_W3_3	23.05
EF1_W3_4	22.43
EF1_W3_5	24.28
TR16868_control_1	32.46
TR16868_control_2	32.85
TR16868_control_3	32.63
TR16868_control_4	33.03
TR16868_control_5	33.79
TR16868_D3_1	33.29
TR16868_D3_2	32.5
TR16868_D3_3	32.59
TR16868_D3_4	32.04
TR16868_D3_5	NA
TR16868_W1_1	33.16
TR16868_W1_2	32.86
TR16868_W1_3	32.96
TR16868_W1_4	32.68
TR16868_W1_5	32.31
TR16868_W2b_1	31.18
TR16868_W2b_2	31.11
TR16868_W2b_3	30.61
TR16868_W2b_4	30.92
TR16868_W2b_5	30.76
TR16868_W2a_1	30.65
TR16868_W2a_2	30.37
TR16868_W2a_3	31.28
TR16868_W2a_4	30.52
TR16868_W2a_5	29.77
TR16868_W3_1	31.21
TR16868_W3_2	30.38
TR16868_W3_3	29.99
TR16868_W3_4	29.37
TR16868_W3_5	NA
