# Supplementary material for: Identification of an innexin required for termination of the asexual state in planarian reproductive switching
Source: PLoS Genet. 2025 Nov 18;21(11):e1011944. doi: 10.1371/journal.pgen.1011944 (PMC12654950; doi:10.1371/journal.pgen.1011944)
Supplement: S3 File — (XLSX) [file pgen.1011944.s024.xlsx]

## Sheet: Related to "Dr-nhr-1 i"
Related to "Dr-nhr-1 i" in Fig 6
Gene targeted by RNAi (Dr-nhr-1)					TR34905 (Ovary marker)					DrY1 (Testis marker)					Dryg (Vitellaria marker)					TR44991 (Copulatory apparatus marker)
	f. test. p. value	t_test	p. value			f. test. p. value	t_test	p. value			f. test. p. value	t_test	p. value			f. test. p. value	t_test	p. value			f. test. p. value	t_test	p. value
Control vs Knockdown (Dr-nhr-1 i)	0.502138	Student	2.66763e-09		Control vs Knockdown (Dr-nhr-1 i)	0.461437	Student	7.62657e-09		Control vs Knockdown (Dr-nhr-1 i)	0.0212918	Welch	0.00384035		Control vs Knockdown (Dr-nhr-1 i)	0.872908	Student	0.00124295		Control vs Knockdown (Dr-nhr-1 i)	0.856304	Student	1.48323e-07
Sample (Primer_Sample_WormID)	Ct				Sample (Primer_Sample_WormID)	Ct				Sample (Primer_Sample_WormID)	Ct				Sample (Primer_Sample_WormID)	Ct				Sample (Primer_Sample_WormID)	Ct
GAPDH_Control_1	15.26				GAPDH_Control_1	15.24				GAPDH_Control_1	15.26				GAPDH_Control_1	15.61				GAPDH_Control_1	15.26
GAPDH_Control_2	15.91				GAPDH_Control_2	15.85				GAPDH_Control_2	15.47				GAPDH_Control_2	16.07				GAPDH_Control_2	15.47
GAPDH_Control_3	15.35				GAPDH_Control_3	15.36				GAPDH_Control_3	15.35				GAPDH_Control_3	15.63				GAPDH_Control_3	15.35
GAPDH_Control_4	15.96				GAPDH_Control_4	15.95				GAPDH_Control_4	15.99				GAPDH_Control_4	16.26				GAPDH_Control_4	15.99
GAPDH_Control_5	14.98				GAPDH_Control_5	15.03				GAPDH_Control_5	15.12				GAPDH_Control_5	15.4				GAPDH_Control_5	15.12
GAPDH_Control_6	15.01				GAPDH_Control_6	14.99				GAPDH_Control_6	15.03				GAPDH_Control_6	15.29				GAPDH_Control_6	15.03
GAPDH_Control_7	14.15				GAPDH_Control_7	NA				GAPDH_Control_7	14.37				GAPDH_Control_7	15.4				GAPDH_Control_7	14.37
GAPDH_Control_8	14.93				GAPDH_Control_8	15.09				GAPDH_Control_8	15.12				GAPDH_Control_8	15.39				GAPDH_Control_8	15.12
GAPDH_Drnhr1KD_1	17.84				GAPDH_Drnhr1KD_1	17.35				GAPDH_Drnhr1KD_1	17.74				GAPDH_Drnhr1KD_1	18.03				GAPDH_Drnhr1KD_1	17.74
GAPDH_Drnhr1KD_2	17.93				GAPDH_Drnhr1KD_2	17.91				GAPDH_Drnhr1KD_2	17.92				GAPDH_Drnhr1KD_2	18.34				GAPDH_Drnhr1KD_2	17.92
GAPDH_Drnhr1KD_3	17.71				GAPDH_Drnhr1KD_3	17.88				GAPDH_Drnhr1KD_3	17.86				GAPDH_Drnhr1KD_3	18.2				GAPDH_Drnhr1KD_3	17.86
GAPDH_Drnhr1KD_4	16.91				GAPDH_Drnhr1KD_4	16.76				GAPDH_Drnhr1KD_4	16.83				GAPDH_Drnhr1KD_4	16.98				GAPDH_Drnhr1KD_4	16.83
GAPDH_Drnhr1KD_5	16.95				GAPDH_Drnhr1KD_5	17.27				GAPDH_Drnhr1KD_5	17.24				GAPDH_Drnhr1KD_5	17.92				GAPDH_Drnhr1KD_5	17.24
GAPDH_Drnhr1KD_6	16.93				GAPDH_Drnhr1KD_6	17.05				GAPDH_Drnhr1KD_6	17.03				GAPDH_Drnhr1KD_6	17.43				GAPDH_Drnhr1KD_6	17.03
GAPDH_Drnhr1KD_7	16.91				GAPDH_Drnhr1KD_7	NA				GAPDH_Drnhr1KD_7	17.09				GAPDH_Drnhr1KD_7	17.4				GAPDH_Drnhr1KD_7	17.09
GAPDH_Drnhr1KD_8	17.59				GAPDH_Drnhr1KD_8	17.9				GAPDH_Drnhr1KD_8	17.73				GAPDH_Drnhr1KD_8	18.13				GAPDH_Drnhr1KD_8	17.73
Drnhr1_Control_1	22.72				TR34905_Control_1	22.74				DrY1_Control_1	20.93				Dryg_Control_1	21.47				TR44991_Control_1	21.26
Drnhr1_Control_2	22.76				TR34905_Control_2	23.92				DrY1_Control_2	21.29				Dryg_Control_2	22.23				TR44991_Control_2	20.91
Drnhr1_Control_3	22.93				TR34905_Control_3	23.87				DrY1_Control_3	21.77				Dryg_Control_3	23.52				TR44991_Control_3	22.71
Drnhr1_Control_4	23.74				TR34905_Control_4	24.69				DrY1_Control_4	23.61				Dryg_Control_4	24.09				TR44991_Control_4	22.82
Drnhr1_Control_5	22.95				TR34905_Control_5	23.93				DrY1_Control_5	21.78				Dryg_Control_5	23.94				TR44991_Control_5	19.94
Drnhr1_Control_6	22.54				TR34905_Control_6	23.85				DrY1_Control_6	21.49				Dryg_Control_6	23.16				TR44991_Control_6	20.81
Drnhr1_Control_7	20.91				TR34905_Control_7	24.49				DrY1_Control_7	20.81				Dryg_Control_7	23.29				TR44991_Control_7	19.36
Drnhr1_Control_8	22.62				TR34905_Control_8	24.49				DrY1_Control_8	21.99				Dryg_Control_8	24.13				TR44991_Control_8	22.61
Drnhr1_Drnhr1KD_1	27.82				TR34905_Drnhr1KD_1	32.43				DrY1_Drnhr1KD_1	28.49				Dryg_Drnhr1KD_1	25.44				TR44991_Drnhr1KD_1	27.78
Drnhr1_Drnhr1KD_2	27.69				TR34905_Drnhr1KD_2	32.41				DrY1_Drnhr1KD_2	NA				Dryg_Drnhr1KD_2	28.01				TR44991_Drnhr1KD_2	28.75
Drnhr1_Drnhr1KD_3	27.51				TR34905_Drnhr1KD_3	32.38				DrY1_Drnhr1KD_3	31.71				Dryg_Drnhr1KD_3	28.36				TR44991_Drnhr1KD_3	28.86
Drnhr1_Drnhr1KD_4	26.66				TR34905_Drnhr1KD_4	30.48				DrY1_Drnhr1KD_4	31.52				Dryg_Drnhr1KD_4	27.88				TR44991_Drnhr1KD_4	27.51
Drnhr1_Drnhr1KD_5	26.6				TR34905_Drnhr1KD_5	32.44				DrY1_Drnhr1KD_5	29.51				Dryg_Drnhr1KD_5	26.9				TR44991_Drnhr1KD_5	27.73
Drnhr1_Drnhr1KD_6	27.45				TR34905_Drnhr1KD_6	30.58				DrY1_Drnhr1KD_6	NA				Dryg_Drnhr1KD_6	27.89				TR44991_Drnhr1KD_6	30.37
Drnhr1_Drnhr1KD_7	27.37				TR34905_Drnhr1KD_7	31.25				DrY1_Drnhr1KD_7	NA				Dryg_Drnhr1KD_7	27.69				TR44991_Drnhr1KD_7	29.61
Drnhr1_Drnhr1KD_8	27.58				TR34905_Drnhr1KD_8	30.77				DrY1_Drnhr1KD_8	NA				Dryg_Drnhr1KD_8	28.36				TR44991_Drnhr1KD_8	28.83

## Sheet: Related to "Dr-dmd-1 i"
Related to "Dr-dmd-1 i" in Fig 6
Gene targeted by RNAi (Dr-dmd-1)					TR34905 (Ovary marker)					DrY1 (Testis marker)					Dryg (Vitellaria marker)					TR44991 (Copulatory apparatus marker)
	f. test. p. value	t_test	p. value			f. test. p. value	t_test	p. value			f. test. p. value	t_test	p. value			f. test. p. value	t_test	p. value			f. test. p. value	t_test	p. value
Control vs Knockdown (Dr-dmd-1 i)	0.0615226	Student	2.75218e-12		Control vs Knockdown (Dr-dmd-1 i)	0.955794	Student	0.484194		Control vs Knockdown (Dr-dmd-1 i)	0.249374	Student	2.01021e-11		Control vs Knockdown (Dr-dmd-1 i)	0.918866	Student	0.782244		Control vs Knockdown (Dr-dmd-1 i)	0.451365	Student	1.63948e-06
Sample (Primer_Sample_WormID)	Ct				Sample (Primer_Sample_WormID)	Ct				Sample (Primer_Sample_WormID)	Ct				Sample (Primer_Sample_WormID)	Ct				Sample (Primer_Sample_WormID)	Ct
GAPDH_Control_1	15.38				GAPDH_Control_1	15.24				GAPDH_Control_1	15.26				GAPDH_Control_1	15.61				GAPDH_Control_1	15.26
GAPDH_Control_2	15.88				GAPDH_Control_2	15.85				GAPDH_Control_2	15.47				GAPDH_Control_2	16.07				GAPDH_Control_2	15.47
GAPDH_Control_3	15.99				GAPDH_Control_3	15.36				GAPDH_Control_3	15.35				GAPDH_Control_3	15.63				GAPDH_Control_3	15.35
GAPDH_Control_4	16				GAPDH_Control_4	15.95				GAPDH_Control_4	15.99				GAPDH_Control_4	16.26				GAPDH_Control_4	15.99
GAPDH_Control_5	15.12				GAPDH_Control_5	15.03				GAPDH_Control_5	15.12				GAPDH_Control_5	15.4				GAPDH_Control_5	15.12
GAPDH_Control_6	15.11				GAPDH_Control_6	14.99				GAPDH_Control_6	15.03				GAPDH_Control_6	15.29				GAPDH_Control_6	15.03
GAPDH_Control_7	14.45				GAPDH_Control_7	NA				GAPDH_Control_7	14.37				GAPDH_Control_7	15.4				GAPDH_Control_7	14.37
GAPDH_Control_8	15.26				GAPDH_Control_8	15.09				GAPDH_Control_8	15.12				GAPDH_Control_8	15.39				GAPDH_Control_8	15.12
GAPDH_DrdmdKD_1	15.36				GAPDH_DrdmdKD_1	15.18				GAPDH_DrdmdKD_1	15.23				GAPDH_DrdmdKD_1	15.56				GAPDH_DrdmdKD_1	15.23
GAPDH_DrdmdKD_2	15.36				GAPDH_DrdmdKD_2	15.18				GAPDH_DrdmdKD_2	15.26				GAPDH_DrdmdKD_2	15.5				GAPDH_DrdmdKD_2	15.26
GAPDH_DrdmdKD_3	15.36				GAPDH_DrdmdKD_3	15.2				GAPDH_DrdmdKD_3	15.27				GAPDH_DrdmdKD_3	15.54				GAPDH_DrdmdKD_3	15.27
GAPDH_DrdmdKD_4	16.83				GAPDH_DrdmdKD_4	15.83				GAPDH_DrdmdKD_4	15.87				GAPDH_DrdmdKD_4	16.05				GAPDH_DrdmdKD_4	15.87
GAPDH_DrdmdKD_5	15.5				GAPDH_DrdmdKD_5	15.27				GAPDH_DrdmdKD_5	15.31				GAPDH_DrdmdKD_5	15.69				GAPDH_DrdmdKD_5	15.31
GAPDH_DrdmdKD_6	16.06				GAPDH_DrdmdKD_6	15.91				GAPDH_DrdmdKD_6	15.98				GAPDH_DrdmdKD_6	16.14				GAPDH_DrdmdKD_6	15.98
GAPDH_DrdmdKD_7	15.46				GAPDH_DrdmdKD_7	15.27				GAPDH_DrdmdKD_7	15.34				GAPDH_DrdmdKD_7	15.64				GAPDH_DrdmdKD_7	15.34
GAPDH_DrdmdKD_8	16.03				GAPDH_DrdmdKD_8	16.02				GAPDH_DrdmdKD_8	16.07				GAPDH_DrdmdKD_8	16.45				GAPDH_DrdmdKD_8	16.07
dmd_Control_1	22.21				TR34905_Control_1	22.74				DrY1_Control_1	20.93				Dryg_Control_1	21.47				TR44991_Control_1	21.26
dmd_Control_2	22.72				TR34905_Control_2	23.92				DrY1_Control_2	21.29				Dryg_Control_2	22.23				TR44991_Control_2	20.91
dmd_Control_3	22.79				TR34905_Control_3	23.87				DrY1_Control_3	21.77				Dryg_Control_3	23.52				TR44991_Control_3	22.71
dmd_Control_4	23.58				TR34905_Control_4	24.69				DrY1_Control_4	23.61				Dryg_Control_4	24.09				TR44991_Control_4	22.82
dmd_Control_5	21.96				TR34905_Control_5	23.93				DrY1_Control_5	21.78				Dryg_Control_5	23.94				TR44991_Control_5	19.94
dmd_Control_6	22.64				TR34905_Control_6	23.85				DrY1_Control_6	21.49				Dryg_Control_6	23.16				TR44991_Control_6	20.81
dmd_Control_7	21.25				TR34905_Control_7	24.49				DrY1_Control_7	20.81				Dryg_Control_7	23.29				TR44991_Control_7	19.36
dmd_Control_8	22.74				TR34905_Control_8	24.49				DrY1_Control_8	21.99				Dryg_Control_8	24.13				TR44991_Control_8	22.61
dmd_DrdmdKD_1	29.11				TR34905_DrdmdKD_1	23.13				DrY1_DrdmdKD_1	32.69				Dryg_DrdmdKD_1	22.1				TR44991_DrdmdKD_1	23.96
dmd_DrdmdKD_2	29.57				TR34905_DrdmdKD_2	24.56				DrY1_DrdmdKD_2	32.74				Dryg_DrdmdKD_2	23				TR44991_DrdmdKD_2	24.94
dmd_DrdmdKD_3	28.63				TR34905_DrdmdKD_3	23.66				DrY1_DrdmdKD_3	NA				Dryg_DrdmdKD_3	22.21				TR44991_DrdmdKD_3	24.82
dmd_DrdmdKD_4	29.5				TR34905_DrdmdKD_4	24.1				DrY1_DrdmdKD_4	32.81				Dryg_DrdmdKD_4	23.2				TR44991_DrdmdKD_4	27.06
dmd_DrdmdKD_5	29.59				TR34905_DrdmdKD_5	23.83				DrY1_DrdmdKD_5	30.5				Dryg_DrdmdKD_5	23.14				TR44991_DrdmdKD_5	27.48
dmd_DrdmdKD_6	29.5				TR34905_DrdmdKD_6	24.51				DrY1_DrdmdKD_6	31.95				Dryg_DrdmdKD_6	25.22				TR44991_DrdmdKD_6	28.03
dmd_DrdmdKD_7	30.66				TR34905_DrdmdKD_7	24.78				DrY1_DrdmdKD_7	NA				Dryg_DrdmdKD_7	24.36				TR44991_DrdmdKD_7	26.97
dmd_DrdmdKD_8	30.56				TR34905_DrdmdKD_8	25.72				DrY1_DrdmdKD_8	31.74				Dryg_DrdmdKD_8	25.27				TR44991_DrdmdKD_8	28.37

## Sheet: Related to "Dr-klf4l i"
Related to "Dr-klf4l i" in Fig 6
Gene targeted by RNAi (Dr-klf4l)					TR34905 (Ovary marker)					DrY1 (Testis marker)					Dryg (Vitellaria marker)					TR44991 (Copulatory apparatus marker)
	f. test. p. value	t_test	p. value			f. test. p. value	t_test	p. value			f. test. p. value	t_test	p. value			f. test. p. value	t_test	p. value			f. test. p. value	t_test	p. value
Control vs Knockdown (Dr-klf4l i)	0.689019	Student	1.67909e-05		Control vs Knockdown (Dr-klf4l i)	0.603087	Student	2.70087e-09		Control vs Knockdown (Dr-klf4l i)	0.0230684	Welch	0.00269804		Control vs Knockdown (Dr-klf4l i)	0.00899138	Welch	0.248496		Control vs Knockdown (Dr-klf4l i)	0.74536	Student	0.366117
Sample (Primer_Sample_WormID)	Ct				Sample (Primer_Sample_WormID)	Ct				Sample (Primer_Sample_WormID)	Ct				Sample (Primer_Sample_WormID)	Ct				Sample (Primer_Sample_WormID)	Ct
GAPDH_Control_1	15.26				GAPDH_Control_1	15.24				GAPDH_Control_1	15.26				GAPDH_Control_1	15.61				GAPDH_Control_1	15.26
GAPDH_Control_2	15.91				GAPDH_Control_2	15.85				GAPDH_Control_2	15.47				GAPDH_Control_2	16.07				GAPDH_Control_2	15.47
GAPDH_Control_3	15.35				GAPDH_Control_3	15.36				GAPDH_Control_3	15.35				GAPDH_Control_3	15.63				GAPDH_Control_3	15.35
GAPDH_Control_4	15.96				GAPDH_Control_4	15.95				GAPDH_Control_4	15.99				GAPDH_Control_4	16.26				GAPDH_Control_4	15.99
GAPDH_Control_5	14.98				GAPDH_Control_5	15.03				GAPDH_Control_5	15.12				GAPDH_Control_5	15.4				GAPDH_Control_5	15.12
GAPDH_Control_6	15.01				GAPDH_Control_6	14.99				GAPDH_Control_6	15.03				GAPDH_Control_6	15.29				GAPDH_Control_6	15.03
GAPDH_Control_7	14.15				GAPDH_Control_7	NA				GAPDH_Control_7	14.37				GAPDH_Control_7	15.4				GAPDH_Control_7	14.37
GAPDH_Control_8	14.93				GAPDH_Control_8	15.09				GAPDH_Control_8	15.12				GAPDH_Control_8	15.39				GAPDH_Control_8	15.12
GAPDH_Drklf4lKD_1	17.24				GAPDH_Drklf4lKD_1	17.28				GAPDH_Drklf4lKD_1	17.34				GAPDH_Drklf4lKD_1	17.95				GAPDH_Drklf4lKD_1	17.34
GAPDH_Drklf4lKD_2	17.86				GAPDH_Drklf4lKD_2	17.84				GAPDH_Drklf4lKD_2	17.92				GAPDH_Drklf4lKD_2	18.25				GAPDH_Drklf4lKD_2	17.92
GAPDH_Drklf4lKD_3	17.04				GAPDH_Drklf4lKD_3	17				GAPDH_Drklf4lKD_3	17.08				GAPDH_Drklf4lKD_3	17.77				GAPDH_Drklf4lKD_3	17.08
GAPDH_Drklf4lKD_4	17.72				GAPDH_Drklf4lKD_4	17.69				GAPDH_Drklf4lKD_4	17.78				GAPDH_Drklf4lKD_4	17.95				GAPDH_Drklf4lKD_4	17.78
GAPDH_Drklf4lKD_5	18.14				GAPDH_Drklf4lKD_5	18.11				GAPDH_Drklf4lKD_5	18.16				GAPDH_Drklf4lKD_5	18.83				GAPDH_Drklf4lKD_5	18.16
GAPDH_Drklf4lKD_6	17.9				GAPDH_Drklf4lKD_6	17.88				GAPDH_Drklf4lKD_6	17.97				GAPDH_Drklf4lKD_6	18.29				GAPDH_Drklf4lKD_6	17.97
GAPDH_Drklf4lKD_7	17.9				GAPDH_Drklf4lKD_7	17.86				GAPDH_Drklf4lKD_7	17.9				GAPDH_Drklf4lKD_7	18.21				GAPDH_Drklf4lKD_7	17.9
GAPDH_Drklf4lKD_8	18.68				GAPDH_Drklf4lKD_8	18.72				GAPDH_Drklf4lKD_8	18.85				GAPDH_Drklf4lKD_8	18.96				GAPDH_Drklf4lKD_8	18.85
klf_Control_1	24.13				TR34905_Control_1	22.74				DrY1_Control_1	20.93				Dryg_Control_1	21.47				TR44991_Control_1	21.26
klf_Control_2	24.86				TR34905_Control_2	23.92				DrY1_Control_2	21.29				Dryg_Control_2	22.23				TR44991_Control_2	20.91
klf_Control_3	24.96				TR34905_Control_3	23.87				DrY1_Control_3	21.77				Dryg_Control_3	23.52				TR44991_Control_3	22.71
klf_Control_4	25.83				TR34905_Control_4	24.69				DrY1_Control_4	23.61				Dryg_Control_4	24.09				TR44991_Control_4	22.82
klf_Control_5	24.64				TR34905_Control_5	23.93				DrY1_Control_5	21.78				Dryg_Control_5	23.94				TR44991_Control_5	19.94
klf_Control_6	24.71				TR34905_Control_6	23.85				DrY1_Control_6	21.49				Dryg_Control_6	23.16				TR44991_Control_6	20.81
klf_Control_7	22.78				TR34905_Control_7	24.49				DrY1_Control_7	20.81				Dryg_Control_7	23.29				TR44991_Control_7	19.36
klf_Control_8	24.74				TR34905_Control_8	24.49				DrY1_Control_8	21.99				Dryg_Control_8	24.13				TR44991_Control_8	22.61
klf_Drklf4lKD_1	27.95				TR34905_Drklf4lKD_1	31.83				DrY1_Drklf4lKD_1	32.82				Dryg_Drklf4lKD_1	34.04				TR44991_Drklf4lKD_1	22.69
klf_Drklf4lKD_2	27.81				TR34905_Drklf4lKD_2	32.55				DrY1_Drklf4lKD_2	NA				Dryg_Drklf4lKD_2	25.45				TR44991_Drklf4lKD_2	24.67
klf_Drklf4lKD_3	27.86				TR34905_Drklf4lKD_3	32.25				DrY1_Drklf4lKD_3	NA				Dryg_Drklf4lKD_3	26.75				TR44991_Drklf4lKD_3	23.52
klf_Drklf4lKD_4	28.59				TR34905_Drklf4lKD_4	30.44				DrY1_Drklf4lKD_4	31.91				Dryg_Drklf4lKD_4	24.12				TR44991_Drklf4lKD_4	23.73
klf_Drklf4lKD_5	29.36				TR34905_Drklf4lKD_5	32.43				DrY1_Drklf4lKD_5	29.6				Dryg_Drklf4lKD_5	27.72				TR44991_Drklf4lKD_5	25.64
klf_Drklf4lKD_6	28.74				TR34905_Drklf4lKD_6	32.39				DrY1_Drklf4lKD_6	NA				Dryg_Drklf4lKD_6	27.38				TR44991_Drklf4lKD_6	23.88
klf_Drklf4lKD_7	29.24				TR34905_Drklf4lKD_7	32.41				DrY1_Drklf4lKD_7	NA				Dryg_Drklf4lKD_7	24.44				TR44991_Drklf4lKD_7	23.83
klf_Drklf4lKD_8	29.63				TR34905_Drklf4lKD_8	NA				DrY1_Drklf4lKD_8	31.81				Dryg_Drklf4lKD_8	28.74				TR44991_Drklf4lKD_8	27.88
