# Supplementary material for: Identification of an innexin required for termination of the asexual state in planarian reproductive switching
Source: PLoS Genet. 2025 Nov 18;21(11):e1011944. doi: 10.1371/journal.pgen.1011944 (PMC12654950; doi:10.1371/journal.pgen.1011944)
Supplement: S4 File — (XLSX) [file pgen.1011944.s025.xlsx]

## Sheet: Dr-nhr-1
Related to Fig 7A
Dr-nhr-1
TukeyHSD	mean difference	95% CI (lower)	95% CI (upper)	adjusted P-value
Asexual-egfp i	4.6	3.52006	5.67994	1.39359e-10
egfp i-Dr-nhr-1 i	-3.506	-4.58594	-2.42606	2.24945e-08
egfp i-Dr-dmd-1 i	0.466	-0.567963	1.49996	0.671876
egfp i-Dr-klf4l i	-0.0876667	-1.12163	0.946296	0.999044
Sample (Primer_Sample_WormID)	Ct
GAPDA_Asexual_1	17.24
GAPDA_Asexual_2	16.34
GAPDA_Asexual_3	16.87
GAPDA_Asexual_4	18.18
GAPDA_Asexual_5	18.87
GAPDA_Asexual_6	17.78
GAPDA_egfp i_1	15.06
GAPDA_egfp i_2	15.06
GAPDA_egfp i_3	14.98
GAPDA_egfp i_4	14.96
GAPDA_egfp i_5	15.41
GAPDA_egfp i_6	15.31
GAPDA_Dr-nhr-1 i_1	14.93
GAPDA_Dr-nhr-1 i_2	14.64
GAPDA_Dr-nhr-1 i_3	14.95
GAPDA_Dr-nhr-1 i_4	14.92
GAPDA_Dr-nhr-1 i_5	14.93
GAPDA_Dr-nhr-1 i_6	14.97
GAPDA_Dr-dmd-1 i_1	14.99
GAPDA_Dr-dmd-1 i_2	15.1
GAPDA_Dr-dmd-1 i_3	15.12
GAPDA_Dr-dmd-1 i_4	15.24
GAPDA_Dr-dmd-1 i_5	15.17
GAPDA_Dr-dmd-1 i_6	15.18
GAPDA_Dr-klf4l i_1	15.87
GAPDA_Dr-klf4l i_2	15
GAPDA_Dr-klf4l i_3	14.99
GAPDA_Dr-klf4l i_4	14.95
GAPDA_Dr-klf4l i_5	14.97
GAPDA_Dr-klf4l i_6	14.95
Dr-nhr-1_asexual_1	27.93
Dr-nhr-1_asexual_2	28.78
Dr-nhr-1_asexual_3	28.67
Dr-nhr-1_asexual_4	NA
Dr-nhr-1_asexual_5	28.49
Dr-nhr-1_asexual_6	28.65
Dr-nhr-1_egfp i_1	21.65
Dr-nhr-1_egfp i_2	21.5
Dr-nhr-1_egfp i_3	21.69
Dr-nhr-1_egfp i_4	NA
Dr-nhr-1_egfp i_5	21.86
Dr-nhr-1_egfp i_6	21.54
Dr-nhr-1_Dr-nhr-1 i_1	24.84
Dr-nhr-1_Dr-nhr-1 i_2	25.4
Dr-nhr-1_Dr-nhr-1 i_3	NA
Dr-nhr-1_Dr-nhr-1 i_4	24.48
Dr-nhr-1_Dr-nhr-1 i_5	24.56
Dr-nhr-1_Dr-nhr-1 i_6	25.06
Dr-nhr-1_Dr-dmd-1 i_1	22.57
Dr-nhr-1_Dr-dmd-1 i_2	22.52
Dr-nhr-1_Dr-dmd-1 i_3	21.93
Dr-nhr-1_Dr-dmd-1 i_4	21.79
Dr-nhr-1_Dr-dmd-1 i_5	21.86
Dr-nhr-1_Dr-dmd-1 i_6	21.83
Dr-nhr-1_Dr-klf4l i_1	21.76
Dr-nhr-1_Dr-klf4l i_2	21.78
Dr-nhr-1_Dr-klf4l i_3	21.68
Dr-nhr-1_Dr-klf4l i_4	21.53
Dr-nhr-1_Dr-klf4l i_5	21.72
Dr-nhr-1_Dr-klf4l i_6	21.69

## Sheet: Dr-dmd-1
Related to Fig 7B
Dr-dmd-1
TukeyHSD	mean difference	95% CI (lower)	95% CI (upper)	adjusted P-value
Asexual-egfp i	4.23867	3.14284	5.33449	3.4895e-10
egfp i-Dr-nhr-1 i	-1.67667	-2.72149	-0.631839	0.000724553
egfp i-Dr-dmd-1 i	6.83333	5.78851	7.87816	2.498e-14
egfp i-Dr-klf4l i	-0.035	-1.07983	1.00983	0.999977
Sample (Primer_Sample_WormID)	Ct
GAPDA_Asexual_1	17.24
GAPDA_Asexual_2	16.34
GAPDA_Asexual_3	16.87
GAPDA_Asexual_4	18.18
GAPDA_Asexual_5	18.87
GAPDA_Asexual_6	17.78
GAPDA_egfp i_1	15.06
GAPDA_egfp i_2	15.06
GAPDA_egfp i_3	14.98
GAPDA_egfp i_4	14.96
GAPDA_egfp i_5	15.41
GAPDA_egfp i_6	15.31
GAPDA_Dr-nhr-1 i_1	14.93
GAPDA_Dr-nhr-1 i_2	14.64
GAPDA_Dr-nhr-1 i_3	14.95
GAPDA_Dr-nhr-1 i_4	14.92
GAPDA_Dr-nhr-1 i_5	14.93
GAPDA_Dr-nhr-1 i_6	14.97
GAPDA_Dr-dmd-1 i_1	14.99
GAPDA_Dr-dmd-1 i_2	15.1
GAPDA_Dr-dmd-1 i_3	15.12
GAPDA_Dr-dmd-1 i_4	15.24
GAPDA_Dr-dmd-1 i_5	15.17
GAPDA_Dr-dmd-1 i_6	15.18
GAPDA_Dr-klf4l i_1	15.87
GAPDA_Dr-klf4l i_2	15
GAPDA_Dr-klf4l i_3	14.99
GAPDA_Dr-klf4l i_4	14.95
GAPDA_Dr-klf4l i_5	14.97
GAPDA_Dr-klf4l i_6	14.95
Dr-dmd-1_asexual_1	27.89
Dr-dmd-1_asexual_2	27.13
Dr-dmd-1_asexual_3	NA
Dr-dmd-1_asexual_4	31.2
Dr-dmd-1_asexual_5	29.56
Dr-dmd-1_asexual_6	26.94
Dr-dmd-1_egfp i_1	21.62
Dr-dmd-1_egfp i_2	21.71
Dr-dmd-1_egfp i_3	21.68
Dr-dmd-1_egfp i_4	21.65
Dr-dmd-1_egfp i_5	22.06
Dr-dmd-1_egfp i_6	21.8
Dr-dmd-1_Dr-nhr-1 i_1	23.4
Dr-dmd-1_Dr-nhr-1 i_2	23.29
Dr-dmd-1_Dr-nhr-1 i_3	23.26
Dr-dmd-1_Dr-nhr-1 i_4	22.94
Dr-dmd-1_Dr-nhr-1 i_5	23.01
Dr-dmd-1_Dr-nhr-1 i_6	23.24
Dr-dmd-1_Dr-dmd-1 i_1	28.6
Dr-dmd-1_Dr-dmd-1 i_2	28.79
Dr-dmd-1_Dr-dmd-1 i_3	28.54
Dr-dmd-1_Dr-dmd-1 i_4	28.12
Dr-dmd-1_Dr-dmd-1 i_5	28.68
Dr-dmd-1_Dr-dmd-1 i_6	28.81
Dr-dmd-1_Dr-klf4l i_1	21.8
Dr-dmd-1_Dr-klf4l i_2	21.89
Dr-dmd-1_Dr-klf4l i_3	21.78
Dr-dmd-1_Dr-klf4l i_4	21.7
Dr-dmd-1_Dr-klf4l i_5	21.86
Dr-dmd-1_Dr-klf4l i_6	21.65

## Sheet: Dr-klf4l
Related to Fig 7C
Dr-klf4l
TukeyHSD	mean difference	95% CI (lower)	95% CI (upper)	adjusted P-value
Asexual-egfp i	1.316	0.574098	2.0579	0.000227079
egfp i-Dr-nhr-1 i	-0.987	-1.69732	-0.276683	0.00357276
egfp i-Dr-dmd-1 i	0.430333	-0.279983	1.14065	0.402496
egfp i-Dr-klf4l i	-1.14533	-1.85565	-0.435017	0.000724025
Sample (Primer_Sample_WormID)	Ct
GAPDA_Asexual_1	18.08
GAPDA_Asexual_2	21.16
GAPDA_Asexual_3	18.93
GAPDA_Asexual_4	16.95
GAPDA_Asexual_5	19.32
GAPDA_Asexual_6	19.21
GAPDA_egfp i_1	15.52
GAPDA_egfp i_2	16.11
GAPDA_egfp i_3	15.58
GAPDA_egfp i_4	16.5
GAPDA_egfp i_5	15.66
GAPDA_egfp i_6	15.39
GAPDA_Dr-nhr-1 i_1	17.95
GAPDA_Dr-nhr-1 i_2	18.74
GAPDA_Dr-nhr-1 i_3	17.99
GAPDA_Dr-nhr-1 i_4	16.98
GAPDA_Dr-nhr-1 i_5	17.89
GAPDA_Dr-nhr-1 i_6	17.81
GAPDA_Dr-dmd-1 i_1	15.5
GAPDA_Dr-dmd-1 i_2	15.61
GAPDA_Dr-dmd-1 i_3	15.89
GAPDA_Dr-dmd-1 i_4	16.33
GAPDA_Dr-dmd-1 i_5	16.01
GAPDA_Dr-dmd-1 i_6	16.26
GAPDA_Dr-klf4l i_1	17.94
GAPDA_Dr-klf4l i_2	18.15
GAPDA_Dr-klf4l i_3	17.71
GAPDA_Dr-klf4l i_4	17.88
GAPDA_Dr-klf4l i_5	18.78
GAPDA_Dr-klf4l i_6	18.11
Dr-klf4l_asexual_1	29.44
Dr-klf4l_asexual_2	NA
Dr-klf4l_asexual_3	29.66
Dr-klf4l_asexual_4	27.8
Dr-klf4l_asexual_5	29.36
Dr-klf4l_asexual_6	30.5
Dr-klf4l_egfp i_1	24.64
Dr-klf4l_egfp i_2	25.64
Dr-klf4l_egfp i_3	25.65
Dr-klf4l_egfp i_4	NA
Dr-klf4l_egfp i_5	24.93
Dr-klf4l_egfp i_6	25.09
Dr-klf4l_Dr-nhr-1 i_1	28.48
Dr-klf4l_Dr-nhr-1 i_2	28.75
Dr-klf4l_Dr-nhr-1 i_3	28.47
Dr-klf4l_Dr-nhr-1 i_4	27.77
Dr-klf4l_Dr-nhr-1 i_5	28.52
Dr-klf4l_Dr-nhr-1 i_6	28.52
Dr-klf4l_Dr-dmd-1 i_1	25.61
Dr-klf4l_Dr-dmd-1 i_2	25.92
Dr-klf4l_Dr-dmd-1 i_3	25.47
Dr-klf4l_Dr-dmd-1 i_4	26.54
Dr-klf4l_Dr-dmd-1 i_5	25.63
Dr-klf4l_Dr-dmd-1 i_6	26.24
Dr-klf4l_Dr-klf4l i_1	28.08
Dr-klf4l_Dr-klf4l i_2	28.38
Dr-klf4l_Dr-klf4l i_3	28.81
Dr-klf4l_Dr-klf4l i_4	28.38
Dr-klf4l_Dr-klf4l i_5	29.63
Dr-klf4l_Dr-klf4l i_6	29.39

## Sheet: Dr-nanos
Related to Fig 7D
Dr-nanos
TukeyHSD	mean difference	95% CI (lower)	95% CI (upper)	adjusted P-value
Asexual-egfp i	0.87625	0.471908	1.28059	3.68525e-06
egfp i-Dr-nhr-1 i	-0.8	-1.20434	-0.395658	1.88546e-05
egfp i-Dr-dmd-1 i	0.19125	-0.213092	0.595592	0.656519
egfp i-Dr-klf4l i	-0.7775	-1.18184	-0.373158	3.0523e-05
Dr-dmd-1 i-Dr-nhr-1 i	-0.60875	-1.01309	-0.204408	0.00106744
Dr-dmd-1 i-Dr-klf4l i	-0.58625	-0.990592	-0.181908	0.00168746
Sample (Primer_Sample_WormID)	Ct
GAPDH_Asexual_1	17.74
GAPDH_Asexual_2	19.84
GAPDH_Asexual_3	17.89
GAPDH_Asexual_4	16.14
GAPDH_Asexual_5	18.93
GAPDH_Asexual_6	18.56
GAPDH_Asexual_7	16.93
GAPDH_Asexual_8	16.67
GAPDH_egfp i_1	15.16
GAPDH_egfp i_2	15.83
GAPDH_egfp i_3	15.86
GAPDH_egfp i_4	16.06
GAPDH_egfp i_5	15.12
GAPDH_egfp i_6	15.06
GAPDH_egfp i_7	15
GAPDH_egfp i_8	15.01
GAPDH_Dr-nhr-1 i_1	17.75
GAPDH_Dr-nhr-1 i_2	17.89
GAPDH_Dr-nhr-1 i_3	17.83
GAPDH_Dr-nhr-1 i_4	16.65
GAPDH_Dr-nhr-1 i_5	17.67
GAPDH_Dr-nhr-1 i_6	17.54
GAPDH_Dr-nhr-1 i_7	17.69
GAPDH_Dr-nhr-1 i_8	17.9
GAPDH_Dr-dmd-1 i_1	15.23
GAPDH_Dr-dmd-1 i_2	15.35
GAPDH_Dr-dmd-1 i_3	15.21
GAPDH_Dr-dmd-1 i_4	15.87
GAPDH_Dr-dmd-1 i_5	15.83
GAPDH_Dr-dmd-1 i_6	15.95
GAPDH_Dr-dmd-1 i_7	15.77
GAPDH_Dr-dmd-1 i_8	16.15
GAPDH_Dr-klf4l i_1	17.69
GAPDH_Dr-klf4l i_2	17.95
GAPDH_Dr-klf4l i_3	17.24
GAPDH_Dr-klf4l i_4	17.87
GAPDH_Dr-klf4l i_5	18.65
GAPDH_Dr-klf4l i_6	17.91
GAPDH_Dr-klf4l i_7	17.91
GAPDH_Dr-klf4l i_8	18.81
Drnanos_Asexual_1	24.7
Drnanos_Asexual_2	27.46
Drnanos_Asexual_3	25.12
Drnanos_Asexual_4	22.76
Drnanos_Asexual_5	26.18
Drnanos_Asexual_6	25.57
Drnanos_Asexual_7	23.67
Drnanos_Asexual_8	23.5
Drnanos_egfp i_1	20.97
Drnanos_egfp i_2	21.68
Drnanos_egfp i_3	21.72
Drnanos_egfp i_4	22.45
Drnanos_egfp i_5	21.54
Drnanos_egfp i_6	21.51
Drnanos_egfp i_7	20.9
Drnanos_egfp i_8	21.58
Drnanos_Dr-nhr-1 i_1	24.62
Drnanos_Dr-nhr-1 i_2	24.82
Drnanos_Dr-nhr-1 i_3	25.33
Drnanos_Dr-nhr-1 i_4	23.44
Drnanos_Dr-nhr-1 i_5	24.41
Drnanos_Dr-nhr-1 i_6	24.38
Drnanos_Dr-nhr-1 i_7	24.37
Drnanos_Dr-nhr-1 i_8	25.2
Drnanos_Dr-dmd-1 i_1	21.75
Drnanos_Dr-dmd-1 i_2	21.86
Drnanos_Dr-dmd-1 i_3	21.79
Drnanos_Dr-dmd-1 i_4	21.93
Drnanos_Dr-dmd-1 i_5	21.79
Drnanos_Dr-dmd-1 i_6	22.51
Drnanos_Dr-dmd-1 i_7	22
Drnanos_Dr-dmd-1 i_8	22.51
Drnanos_Dr-klf4l i_1	24.46
Drnanos_Dr-klf4l i_2	25.24
Drnanos_Dr-klf4l i_3	24.46
Drnanos_Dr-klf4l i_4	24.61
Drnanos_Dr-klf4l i_5	25.55
Drnanos_Dr-klf4l i_6	24.8
Drnanos_Dr-klf4l i_7	24.73
Drnanos_Dr-klf4l i_8	25.65
