# Supplementary material for: Identification of an innexin required for termination of the asexual state in planarian reproductive switching
Source: PLoS Genet. 2025 Nov 18;21(11):e1011944. doi: 10.1371/journal.pgen.1011944 (PMC12654950; doi:10.1371/journal.pgen.1011944)
Supplement: S5 File — (XLSX) [file pgen.1011944.s026.xlsx]

## Sheet: Related to Fig 10A
Related to Fig 10A
TR37455|c0_g1_i1 (Dr-siri)
	f. test. p. value	t_test	p. value
Asexuals vs Sexuals	0.10759	Student	0.000530842
Sample (Primer_Sample_WormID)	Ct
EF1_asex_1	22.27
EF1_asex_2	20.3
EF1_asex_3	22.66
EF1_asex_4	21.76
EF1_asex_5	24.19
EF1_asex_6	22.17
EF1_sex_1	18.07
EF1_sex_2	17.47
EF1_sex_3	17.73
EF1_sex_4	17.79
EF1_sex_5	18.39
EF1_sex_6	18.06
Drsiri_asex_1	31.75
Drsiri_asex_2	32.39
Drsiri_asex_3	31.45
Drsiri_asex_4	31.52
Drsiri_asex_5	32.81
Drsiri_asex_6	32.33
Drsiri_sex_1	24.57
Drsiri_sex_2	24.44
Drsiri_sex_3	25.51
Drsiri_sex_4	24.77
Drsiri_sex_5	24.66
Drsiri_sex_6	25.54

## Sheet: Related to Fig 10E
Related to Fig 10E
TR37455|c0_g1_i1 (Dr-siri)
TukeyHSD	mean difference	95% CI (lower)	95% CI (upper)	adjusted P-value
D3-control	1.03467	-0.0575562	2.12689	0.0708992
W1-control	1.68633	0.59411	2.77856	0.00084615
W2b-control	3.046	1.90521	4.18679	1.55835e-07
W2a-control	3.846	2.70521	4.98679	1.45658e-09
W3-control	4.82	3.67921	5.96079	1.05051e-11
Sample (Primer_Stage_WormID)	Ct
EF1_control_1	19.48
EF1_control_2	19.59
EF1_control_3	19.3
EF1_control_4	20.09
EF1_control_5	19.63
EF1_control_6	18.38
EF1_d3_1	18.58
EF1_d3_2	18.14
EF1_d3_3	18.16
EF1_d3_4	18.3
EF1_d3_5	18.54
EF1_d3_6	18.05
EF1_w1_1	19.57
EF1_w1_2	19.45
EF1_w1_3	18.46
EF1_w1_4	17.73
EF1_w1_5	18.58
EF1_w1_6	18.06
EF1_w2b_1	19.41
EF1_w2b_2	17.79
EF1_w2b_3	18.32
EF1_w2b_4	NA
EF1_w2b_5	17.95
EF1_w2b_6	19.4
EF1_w2a_1	18.5
EF1_w2a_2	18.09
EF1_w2a_3	19.23
EF1_w2a_4	19.05
EF1_w2a_5	18.54
EF1_w2a_6	18.29
EF1_w3_1	20.01
EF1_w3_2	18.51
EF1_w3_3	18.27
EF1_w3_4	19.01
EF1_w3_5	18.22
EF1_w3_6	NA
Drsiri_control_1	30.75
Drsiri_control_2	31.7
Drsiri_control_3	31.1
Drsiri_control_4	NA
Drsiri_control_5	33.08
Drsiri_control_6	30.14
Drsiri_d3_1	29.28
Drsiri_d3_2	30
Drsiri_d3_3	29.78
Drsiri_d3_4	29.1
Drsiri_d3_5	29.04
Drsiri_d3_6	28.83
Drsiri_w1_1	30.03
Drsiri_w1_2	29.78
Drsiri_w1_3	28.93
Drsiri_w1_4	27.88
Drsiri_w1_5	29.31
Drsiri_w1_6	28.27
Drsiri_w2b_1	27.83
Drsiri_w2b_2	26.8
Drsiri_w2b_3	27.08
Drsiri_w2b_4	26.92
Drsiri_w2b_5	28.49
Drsiri_w2b_6	27.83
Drsiri_w2a_1	26.97
Drsiri_w2a_2	26.72
Drsiri_w2a_3	27.14
Drsiri_w2a_4	NA
Drsiri_w2a_5	26.15
Drsiri_w2a_6	26.83
Drsiri_w3_1	26.96
Drsiri_w3_2	26.23
Drsiri_w3_3	25.28
Drsiri_w3_4	25.98
Drsiri_w3_5	25.86
Drsiri_w3_6	26.08

## Sheet: Related to Fig 10F
Related to Fig 10F
TR37455|c0_g1_i1 (Dr-siri)
TukeyHSD	mean difference	95% CI (lower)	95% CI (upper)	adjusted P-value
egfp i-Dr-nhr-1 i	-4.835	-5.9679	-3.7021	4.8066e-09
egfp i-Dr-dmd-1 i	5.32	4.25725	6.38275	4.09005e-10
egfp i-Dr-klf4l i	-1.51	-2.52329	-0.496706	0.00283235
Dr-klf4l i-Dr-nhr-1 i	-3.325	-4.4579	-2.1921	1.14071e-06
Dr-klf4l i-Dr-dmd-1 i	3.81	2.74725	4.87275	6.58223e-08
Dr-dmd-1 i-Dr-nhr-1 i	0.485	-0.692341	1.66234	0.652402
Sample (Primer_Sample_WormID)	Ct
GAPDH_egfp i_1	15.18
GAPDH_egfp i_2	15.35
GAPDH_egfp i_3	15.24
GAPDH_egfp i_4	15.21
GAPDH_egfp i_5	15.29
GAPDH_egfp i_6	15.91
GAPDH_Drnhr i_1	14.99
GAPDH_Drnhr i_2	15.12
GAPDH_Drnhr i_3	15.15
GAPDH_Drnhr i_4	15.34
GAPDH_Drnhr i_5	15.36
GAPDH_Drnhr i_6	15.17
GAPDH_Drdmd i_1	15.53
GAPDH_Drdmd i_2	15.47
GAPDH_Drdmd i_3	15.35
GAPDH_Drdmd i_4	15.47
GAPDH_Drdmd i_5	15.35
GAPDH_Drdmd i_6	15.92
GAPDH_Drklf i_1	15.43
GAPDH_Drklf i_2	15.27
GAPDH_Drklf i_3	15.28
GAPDH_Drklf i_4	15.37
GAPDH_Drklf i_5	15.35
GAPDH_Drklf i_6	15.33
Drsiri_egfp i_1	25.15
Drsiri_egfp i_2	25.07
Drsiri_egfp i_3	24.89
Drsiri_egfp i_4	25.23
Drsiri_egfp i_5	25.14
Drsiri_egfp i_6	26.52
Drsiri_Drnhr i_1	NA
Drsiri_Drnhr i_2	NA
Drsiri_Drnhr i_3	29.46
Drsiri_Drnhr i_4	31.31
Drsiri_Drnhr i_5	30.63
Drsiri_Drnhr i_6	28.84
Drsiri_Drdmd i_1	31.33
Drsiri_Drdmd i_2	31.81
Drsiri_Drdmd i_3	29.76
Drsiri_Drdmd i_4	30.36
Drsiri_Drdmd i_5	NA
Drsiri_Drdmd i_6	30.93
Drsiri_Drklf i_1	27.38
Drsiri_Drklf i_2	26.86
Drsiri_Drklf i_3	26.83
Drsiri_Drklf i_4	26.77
Drsiri_Drklf i_5	26.56
Drsiri_Drklf i_6	26.51
