# Supplementary material for: Identification of an innexin required for termination of the asexual state in planarian reproductive switching
Source: PLoS Genet. 2025 Nov 18;21(11):e1011944. doi: 10.1371/journal.pgen.1011944 (PMC12654950; doi:10.1371/journal.pgen.1011944)
Supplement: S6 File — (XLSX) [file pgen.1011944.s027.xlsx]

## Sheet: Related to Fig 11C
Related to Fig 11C
Gene targeted by RNAi (Dr-siri)					TR34905 (Ovary marker)					DrY1 (Testis marker)					Dryg (Vitellaria marker)					TR44991 (Copulatory apparatus marker)
	f. test. p. value	t_test	p. value			f. test. p. value	t_test	p. value			f. test. p. value	t_test	p. value			f. test. p. value	t_test	p. value			f. test. p. value	t_test	p. value
Control vs Knockdown (Dr-siri i)	0.309146	Student	6.01716e-10		Control vs Knockdown (Dr-siri i)	0.413235	Student	0.832439		Control vs Knockdown (Dr-siri i)	0.268152	Student	1.66191e-09		Control vs Knockdown (Dr-siri i)	0.202529	Student	0.110806		Control vs Knockdown (Dr-siri i)	0.207411	Student	0.0389167
Sample (Primer_Sample_WormID)	Ct				Sample (Primer_Sample_WormID)	Ct				Sample (Primer_Sample_WormID)	Ct				Sample (Primer_Sample_WormID)	Ct				Sample (Primer_Sample_WormID)	Ct
GAPDH_Control_1	15.73				GAPDH_Control_1	15.74				GAPDH_Control_1	15.83				GAPDH_Control_1	15.5				GAPDH_Control_1	15.96
GAPDH_Control_2	15.78				GAPDH_Control_2	15.55				GAPDH_Control_2	15.82				GAPDH_Control_2	15.48				GAPDH_Control_2	15.97
GAPDH_Control_3	15.54				GAPDH_Control_3	15.34				GAPDH_Control_3	15.61				GAPDH_Control_3	15.28				GAPDH_Control_3	15.37
GAPDH_Control_4	15.35				GAPDH_Control_4	15.27				GAPDH_Control_4	15.6				GAPDH_Control_4	15.17				GAPDH_Control_4	15.2
GAPDH_Control_5	15.7				GAPDH_Control_5	15.58				GAPDH_Control_5	15.89				GAPDH_Control_5	15.47				GAPDH_Control_5	15.47
GAPDH_Control_6	15.42				GAPDH_Control_6	15.43				GAPDH_Control_6	15.53				GAPDH_Control_6	15.31				GAPDH_Control_6	15.35
GAPDH_Control_7	15.66				GAPDH_Control_7	15.95				GAPDH_Control_7	15.74				GAPDH_Control_7	15.96				GAPDH_Control_7	15.96
GAPDH_Control_8	15.81				GAPDH_Control_8	16.06				GAPDH_Control_8	15.75				GAPDH_Control_8	16				GAPDH_Control_8	15.99
GAPDH_DrsiriKD_1	15.49				GAPDH_DrsiriKD_1	15.46				GAPDH_DrsiriKD_1	15.47				GAPDH_DrsiriKD_1	15.34				GAPDH_DrsiriKD_1	15.36
GAPDH_DrsiriKD_2	15.42				GAPDH_DrsiriKD_2	15.38				GAPDH_DrsiriKD_2	15.8				GAPDH_DrsiriKD_2	15.42				GAPDH_DrsiriKD_2	15.36
GAPDH_DrsiriKD_3	15.83				GAPDH_DrsiriKD_3	16.03				GAPDH_DrsiriKD_3	16.21				GAPDH_DrsiriKD_3	16.04				GAPDH_DrsiriKD_3	16.09
GAPDH_DrsiriKD_4	15.66				GAPDH_DrsiriKD_4	16				GAPDH_DrsiriKD_4	15.78				GAPDH_DrsiriKD_4	15.98				GAPDH_DrsiriKD_4	15.49
GAPDH_DrsiriKD_5	15.96				GAPDH_DrsiriKD_5	15.63				GAPDH_DrsiriKD_5	15.8				GAPDH_DrsiriKD_5	15.59				GAPDH_DrsiriKD_5	15.91
GAPDH_DrsiriKD_6	15.57				GAPDH_DrsiriKD_6	15.42				GAPDH_DrsiriKD_6	15.7				GAPDH_DrsiriKD_6	15.31				GAPDH_DrsiriKD_6	15.36
GAPDH_DrsiriKD_7	15.49				GAPDH_DrsiriKD_7	15.51				GAPDH_DrsiriKD_7	15.54				GAPDH_DrsiriKD_7	15.37				GAPDH_DrsiriKD_7	15.46
GAPDH_DrsiriKD_8	15.45				GAPDH_DrsiriKD_8	15.57				GAPDH_DrsiriKD_8	15.68				GAPDH_DrsiriKD_8	15.59				GAPDH_DrsiriKD_8	15.93
DrsiriKD_Control_1	25.18				TR34905_Control_1	22.76				DrY1_Control_1	21.79				Dryg_Control_1	24.38				TR44991_Control_1	22.11
DrsiriKD_Control_2	25.11				TR34905_Control_2	22.77				DrY1_Control_2	21.33				Dryg_Control_2	24.81				TR44991_Control_2	24.66
DrsiriKD_Control_3	24.95				TR34905_Control_3	22.68				DrY1_Control_3	20.55				Dryg_Control_3	24.36				TR44991_Control_3	21.35
DrsiriKD_Control_4	25.54				TR34905_Control_4	21.82				DrY1_Control_4	21.39				Dryg_Control_4	26.02				TR44991_Control_4	27.65
DrsiriKD_Control_5	26.08				TR34905_Control_5	26.14				DrY1_Control_5	23.43				Dryg_Control_5	25.83				TR44991_Control_5	24.81
DrsiriKD_Control_6	25.3				TR34905_Control_6	25.04				DrY1_Control_6	22.66				Dryg_Control_6	25.66				TR44991_Control_6	22.98
DrsiriKD_Control_7	25.95				TR34905_Control_7	23.68				DrY1_Control_7	23.04				Dryg_Control_7	26.87				TR44991_Control_7	24.06
DrsiriKD_Control_8	25.98				TR34905_Control_8	26.94				DrY1_Control_8	24.02				Dryg_Control_8	27.06				TR44991_Control_8	26.82
DrsiriKD_DrsiriKD_1	30.25				TR34905_DrsiriKD_1	22.29				DrY1_DrsiriKD_1	35.84				Dryg_DrsiriKD_1	25.11				TR44991_DrsiriKD_1	23.14
DrsiriKD_DrsiriKD_2	30.96				TR34905_DrsiriKD_2	22.84				DrY1_DrsiriKD_2	NA				Dryg_DrsiriKD_2	25.99				TR44991_DrsiriKD_2	25.69
DrsiriKD_DrsiriKD_3	30.34				TR34905_DrsiriKD_3	23.27				DrY1_DrsiriKD_3	33.25				Dryg_DrsiriKD_3	26.33				TR44991_DrsiriKD_3	26.94
DrsiriKD_DrsiriKD_4	29.22				TR34905_DrsiriKD_4	23.86				DrY1_DrsiriKD_4	31.29				Dryg_DrsiriKD_4	26.77				TR44991_DrsiriKD_4	27.33
DrsiriKD_DrsiriKD_5	30				TR34905_DrsiriKD_5	26.2				DrY1_DrsiriKD_5	32.94				Dryg_DrsiriKD_5	27.05				TR44991_DrsiriKD_5	26.74
DrsiriKD_DrsiriKD_6	NA				TR34905_DrsiriKD_6	24.14				DrY1_DrsiriKD_6	36.18				Dryg_DrsiriKD_6	25.99				TR44991_DrsiriKD_6	25.93
DrsiriKD_DrsiriKD_7	29.39				TR34905_DrsiriKD_7	24.78				DrY1_DrsiriKD_7	33.41				Dryg_DrsiriKD_7	26.43				TR44991_DrsiriKD_7	27.3
DrsiriKD_DrsiriKD_8	29.94				TR34905_DrsiriKD_8	23.24				DrY1_DrsiriKD_8	33.36				Dryg_DrsiriKD_8	26.72				TR44991_DrsiriKD_8	27.75
